# Supplementary material for: Bis{2-[(4-chloro­phen­yl)imino­meth­yl]pyrrol-1-ido-κ2 N,N′}bis­(dimethyl­amido-κN)titanium(IV) toluene monosolvate
Source: Acta Crystallogr Sect E Struct Rep Online. 2012 Apr 18;68(Pt 5):m596–7. doi: 10.1107/S1600536812014961 (PMC3344338; doi:10.1107/S1600536812014961)
Supplement: Supplementary file 1 [file e-68-0m596-sup1.cif]

##############################################################################
#                                                                            #
# This CIF contains the data in a paper accepted for publication in          #
# Acta Crystallographica Section E. It conforms to the requirements of       #
# Notes for Authors for Acta Crystallographica Section E, and has been       #
# peer reviewed under the auspices of the IUCr Commission on Journals.       #
#                                                                            #
# Full details of the Crystallographic Information File format               #
# are given in the paper "The Crystallographic Information File (CIF):       #
# a New Standard Archive File for Crystallography" by S. R. Hall, F. H.      #
# Allen and I. D. Brown [Acta Cryst. (1991), A47, 655-685].                  #
#                                                                            #
# The current version of the core CIF dictionary is obtainable from          #
# ftp://ftp.iucr.org/pub/cif_core.dic.                                       #
#                                                                            #
# Software is freely available for graphical display of the structure(s)     #
# in this CIF. For information consult the CIF software page                 #
# http://www.iucr.org/resources/cif/software.                                #
#                                                                            #
# This file may be used for bona fide research purposes within the           #
# scientific community so long as proper attribution is given to the journal # 
# article from which it was obtained.                                        #
#                                                                            #
##############################################################################
data_I
_audit_creation_method     SHELXL-97
_chemical_name_systematic
;
Bis{2-[(4-chlorophenyl)iminomethyl]pyrrol-1-ido-
\k^2^<i>N</i>,<i>N</i>'}bis(dimethylamido-\k<i>N</i>)titanium(IV)
toluene monosolvate
;
_chemical_name_common     ?
_chemical_formula_moiety     'C26 H28 Cl2 N6 Ti, C7 H8'
_chemical_formula_sum     'C33 H36 Cl2 N6 Ti'
_chemical_formula_iupac     '[Ti (C11 H8 Cl N2)2 (C2 H6 N)2], C7 H8'
_chemical_formula_weight     635.48
_chemical_melting_point     ?
_symmetry_cell_setting     orthorhombic
_symmetry_space_group_name_H-M     'P 21 21 2'
_symmetry_space_group_name_Hall     'P 2 2ab'
loop_
    _symmetry_equiv_pos_as_xyz
    'x, y, z'
    '-x, -y, z'
    '-x+1/2, y+1/2, -z'
    'x+1/2, -y+1/2, -z'
_cell_length_a     11.1952(4)
_cell_length_b     13.8545(6)
_cell_length_c     10.4651(3)
_cell_angle_alpha     90.00
_cell_angle_beta     90.00
_cell_angle_gamma     90.00
_cell_volume     1623.18(10)
_cell_formula_units_Z     2
_cell_measurement_reflns_used     3510
_cell_measurement_theta_min     2.664
_cell_measurement_theta_max     25.267
_cell_measurement_temperature     296(2)
_exptl_crystal_description     'block'
_exptl_crystal_colour     red
_exptl_crystal_size_max     0.27
_exptl_crystal_size_mid     0.25
_exptl_crystal_size_min     0.20
_exptl_crystal_density_diffrn     1.300
_exptl_crystal_density_meas     ?
_exptl_crystal_density_method     'not measured'
_exptl_crystal_F_000     664
_exptl_absorpt_coefficient_mu     0.460
_exptl_absorpt_correction_type     multi-scan
_exptl_absorpt_process_details     '(<i>SADABS</i>; Bruker, 2005)'
_exptl_absorpt_correction_T_min     0.8858
_exptl_absorpt_correction_T_max     0.9136
_exptl_special_details     ?
_diffrn_ambient_temperature     296(2)
_diffrn_radiation_type     MoK\a
_diffrn_radiation_wavelength     0.71073
_diffrn_radiation_source     'fine-focus sealed tube'
_diffrn_radiation_monochromator     graphite
_diffrn_measurement_device_type     'Bruker APEXII CCD'
_diffrn_measurement_method     '\f and \w scans'
_diffrn_detector_area_resol_mean     ?
_diffrn_reflns_number     7377
_diffrn_reflns_av_R_equivalents     0.0214
_diffrn_reflns_av_sigmaI/netI     0.0290
_diffrn_reflns_theta_min     1.95
_diffrn_reflns_theta_max     25.98
_diffrn_reflns_theta_full     25.98
_diffrn_measured_fraction_theta_max     0.999
_diffrn_measured_fraction_theta_full     0.999
_diffrn_reflns_limit_h_min     -13
_diffrn_reflns_limit_h_max     13
_diffrn_reflns_limit_k_min     -6
_diffrn_reflns_limit_k_max     17
_diffrn_reflns_limit_l_min     -12
_diffrn_reflns_limit_l_max     12
_refine_special_details
;
Refinement of <i>F</i>^2^ against ALL reflections. The weighted <i>R</i>-factor
<i>wR</i> and goodness of fit <i>S</i> are based on <i>F</i>^2^, conventional
<i>R</i>-factors <i>R</i> are based on <i>F</i>, with <i>F</i> set to zero for
negative <i>F</i>^2^. The threshold expression of <i>F</i>^2^ >
\s(<i>F</i>^2^) is used only for calculating <i>R</i>-factors(gt) <i>etc</i>.
and is not relevant to the choice of reflections for refinement.
<i>R</i>-factors based on <i>F</i>^2^ are statistically about twice as large
as those based on <i>F</i>, and <i>R</i>- factors based on ALL data will be
even larger.
;
_reflns_number_total     3172
_reflns_number_gt     2855
_reflns_threshold_expression     I>2sigma(I)
_refine_ls_structure_factor_coef     Fsqd
_refine_ls_matrix_type     full
_refine_ls_R_factor_all     0.0399
_refine_ls_R_factor_gt     0.0348
_refine_ls_wR_factor_gt     0.0987
_refine_ls_wR_factor_ref     0.1031
_refine_ls_goodness_of_fit_ref     1.037
_refine_ls_restrained_S_all     1.037
_refine_ls_number_reflns     3172
_refine_ls_number_parameters     191
_refine_ls_number_restraints     0
_refine_ls_hydrogen_treatment     constr
_refine_ls_weighting_scheme     calc
_refine_ls_weighting_details
         'calc w=1/[\s^2^(Fo^2^)+(0.0643P)^2^+0.1670P] where P=(Fo^2^+2Fc^2^)/3'
_atom_sites_solution_hydrogens     geom
_atom_sites_solution_primary     direct
_atom_sites_solution_secondary     difmap
_refine_ls_shift/su_max     0.000
_refine_ls_shift/su_mean     0.000
_refine_diff_density_max     0.243
_refine_diff_density_min     -0.807
_refine_ls_extinction_method     none
_refine_ls_extinction_coef     ?
_refine_ls_abs_structure_details     'Flack (1983), 1338 Friedel pairs'
_refine_ls_abs_structure_Flack     0.00(3)
loop_
    _atom_type_symbol
    _atom_type_description
    _atom_type_scat_dispersion_real
    _atom_type_scat_dispersion_imag
    _atom_type_scat_source
    'C' 'C' 0.0033 0.0016
                         'International Tables Vol C Tables 4.2.6.8 and 6.1.1.4'
    'H' 'H' 0.0000 0.0000
                         'International Tables Vol C Tables 4.2.6.8 and 6.1.1.4'
    'N' 'N' 0.0061 0.0033
                         'International Tables Vol C Tables 4.2.6.8 and 6.1.1.4'
    'Ti' 'Ti' 0.2776 0.4457
                         'International Tables Vol C Tables 4.2.6.8 and 6.1.1.4'
    'Cl' 'Cl' 0.1484 0.1585
                         'International Tables Vol C Tables 4.2.6.8 and 6.1.1.4'
_computing_data_collection     'APEX2 (Bruker, 2005)'
_computing_cell_refinement     'SAINT (Bruker, 2005)'
_computing_data_reduction     'SAINT (Bruker, 2005)'
_computing_structure_solution     'SHELXS97 (Sheldrick, 2008)'
_computing_structure_refinement     'SHELXL97 (Sheldrick, 2008)'
_computing_molecular_graphics     'SHELXTL (Sheldrick, 2008)'
_computing_publication_material     'SHELXTL (Sheldrick, 2008)'
loop_
    _atom_site_type_symbol
    _atom_site_label
    _atom_site_fract_x
    _atom_site_fract_y
    _atom_site_fract_z
    _atom_site_U_iso_or_equiv
    _atom_site_adp_type
    _atom_site_calc_flag
    _atom_site_refinement_flags
    _atom_site_occupancy
    _atom_site_symmetry_multiplicity
    _atom_site_disorder_assembly
    _atom_site_disorder_group
    Ti Ti 0.5000 0.0000 -0.00125(4) 0.03946(15) Uani d S 1 2 . .
    N N3 0.37242(16) -0.00104(15) 0.17286(15) 0.0444(4) Uani d . 1 1 . .
    N N1 0.52139(16) 0.14665(13) 0.04575(18) 0.0468(4) Uani d . 1 1 . .
    C C7 0.32052(19) 0.07660(18) 0.2402(2) 0.0438(5) Uani d . 1 1 . .
    N N2 0.37235(18) 0.00986(16) -0.12037(17) 0.0511(4) Uani d . 1 1 . .
    C C8 0.25902(18) 0.14699(16) 0.1737(2) 0.0458(5) Uani d . 1 1 . .
    H H8 0.2554 0.1440 0.0850 0.055 Uiso calc R 1 1 . .
    C C9 0.2030(2) 0.22161(18) 0.2368(2) 0.0515(5) Uani d . 1 1 . .
    H H9 0.1606 0.2681 0.1915 0.062 Uiso calc R 1 1 . .
    C C2 0.5137(3) 0.30613(18) 0.0851(3) 0.0651(7) Uani d . 1 1 . .
    H H2 0.4953 0.3712 0.0762 0.078 Uiso calc R 1 1 . .
    C C13 0.3605(2) -0.08821(17) 0.2195(2) 0.0506(5) Uani d . 1 1 . .
    H H13 0.3171 -0.0985 0.2940 0.061 Uiso calc R 1 1 . .
    C C1 0.4781(2) 0.23225(17) 0.0050(2) 0.0551(6) Uani d . 1 1 . .
    H H1 0.4307 0.2404 -0.0672 0.066 Uiso calc R 1 1 . .
    C C12 0.3297(2) 0.0845(2) 0.3729(2) 0.0594(7) Uani d . 1 1 . .
    H H12 0.3734 0.0392 0.4187 0.071 Uiso calc R 1 1 . .
    C C11 0.2741(3) 0.1593(2) 0.4364(2) 0.0673(7) Uani d . 1 1 . .
    H H11 0.2796 0.1642 0.5248 0.081 Uiso calc R 1 1 . .
    C C3 0.5818(3) 0.2653(2) 0.1808(3) 0.0642(7) Uani d . 1 1 . .
    H H3 0.6179 0.2972 0.2487 0.077 Uiso calc R 1 1 . .
    C C10 0.2107(2) 0.22629(19) 0.3680(2) 0.0549(6) Uani d . 1 1 . .
    C C5 0.2535(2) -0.0300(2) -0.1037(3) 0.0651(7) Uani d . 1 1 . .
    H H5A 0.1973 0.0215 -0.0914 0.098 Uiso calc R 1 1 . .
    H H5B 0.2526 -0.0716 -0.0304 0.098 Uiso calc R 1 1 . .
    H H5C 0.2318 -0.0663 -0.1784 0.098 Uiso calc R 1 1 . .
    C C4 0.5856(2) 0.16622(17) 0.1551(2) 0.0505(5) Uani d . 1 1 . .
    C C14 1.0000 0.0000 0.3423(7) 0.135(2) Uani d S 1 2 . .
    C C15 0.9586(4) 0.0770(4) 0.4130(6) 0.1245(18) Uani d . 1 1 . .
    H H15 0.9309 0.1311 0.3696 0.149 Uiso calc R 1 1 . .
    C C16 0.9561(4) 0.0779(4) 0.5446(6) 0.1265(17) Uani d . 1 1 . .
    H H16 0.9251 0.1304 0.5888 0.152 Uiso calc R 1 1 . .
    C C6 0.3784(3) 0.0670(2) -0.2366(3) 0.0746(8) Uani d . 1 1 . .
    H H6A 0.3631 0.0264 -0.3091 0.112 Uiso calc R 1 1 . .
    H H6B 0.4565 0.0950 -0.2444 0.112 Uiso calc R 1 1 . .
    H H6C 0.3196 0.1174 -0.2332 0.112 Uiso calc R 1 1 . .
    C C17 1.0000 0.0000 0.6079(7) 0.117(2) Uani d S 1 2 . .
    H H17 1.0000 0.0000 0.6968 0.141 Uiso calc SR 1 2 . .
    Cl Cl 0.13535(9) 0.31837(6) 0.44888(7) 0.0879(3) Uani d . 1 1 . .
    C C18 1.0000 0.0000 0.2026(6) 0.135(2) Uani d S 1 2 . .
    H H18A 0.9518 0.0524 0.1720 0.203 Uiso calc PR 0.50 1 . .
    H H18B 0.9679 -0.0600 0.1720 0.203 Uiso calc PR 0.50 1 . .
    H H18C 1.0803 0.0075 0.1720 0.203 Uiso calc PR 0.50 1 . .
loop_
    _atom_site_aniso_label
    _atom_site_aniso_U_11
    _atom_site_aniso_U_22
    _atom_site_aniso_U_33
    _atom_site_aniso_U_12
    _atom_site_aniso_U_13
    _atom_site_aniso_U_23
    Ti 0.0425(3) 0.0420(3) 0.0339(2) 0.0016(2) 0.000 0.000
    N3 0.0455(9) 0.0466(9) 0.0413(8) -0.0013(10) 0.0007(7) 0.0020(9)
    N1 0.0506(10) 0.0436(10) 0.0464(9) -0.0002(8) 0.0061(8) 0.0025(8)
    C7 0.0420(10) 0.0498(12) 0.0397(10) -0.0017(10) 0.0044(9) 0.0029(9)
    N2 0.0529(10) 0.0574(12) 0.0431(8) 0.0072(10) -0.0077(8) 0.0005(9)
    C8 0.0482(12) 0.0519(13) 0.0374(10) -0.0034(10) 0.0014(9) 0.0001(9)
    C9 0.0559(13) 0.0489(13) 0.0497(13) 0.0044(11) -0.0017(11) 0.0017(10)
    C2 0.0718(17) 0.0404(12) 0.0831(17) 0.0009(13) 0.0133(15) 0.0038(12)
    C13 0.0515(12) 0.0522(14) 0.0482(12) -0.0038(11) 0.0060(10) 0.0076(10)
    C1 0.0579(13) 0.0496(13) 0.0579(12) 0.0034(10) 0.0104(13) 0.0122(11)
    C12 0.0698(15) 0.0671(17) 0.0412(12) 0.0118(13) -0.0048(11) 0.0051(12)
    C11 0.091(2) 0.0747(18) 0.0364(11) 0.0136(16) -0.0008(12) -0.0040(12)
    C3 0.0696(16) 0.0471(14) 0.0760(17) -0.0076(12) 0.0056(14) -0.0090(13)
    C10 0.0634(14) 0.0534(14) 0.0480(13) 0.0037(12) 0.0050(11) -0.0074(11)
    C5 0.0571(15) 0.0772(18) 0.0611(15) 0.0017(13) -0.0155(12) -0.0110(12)
    C4 0.0526(12) 0.0466(13) 0.0524(12) -0.0073(11) 0.0042(10) -0.0051(10)
    C14 0.126(3) 0.178(5) 0.102(3) -0.114(4) 0.000 0.000
    C15 0.095(3) 0.124(4) 0.154(5) -0.039(3) -0.043(3) 0.027(3)
    C16 0.094(3) 0.144(5) 0.141(4) -0.012(3) -0.015(3) -0.020(4)
    C6 0.087(2) 0.084(2) 0.0535(14) 0.0153(17) -0.0109(15) 0.0142(14)
    C17 0.094(4) 0.153(6) 0.104(4) 0.016(5) 0.000 0.000
    Cl 0.1167(7) 0.0798(5) 0.0672(4) 0.0314(5) 0.0061(4) -0.0202(4)
    C18 0.126(3) 0.178(5) 0.102(3) -0.114(4) 0.000 0.000
_geom_special_details
;
All e.s.d.'s (except the e.s.d. in the dihedral angle between two l.s. planes)
are estimated using the full covariance matrix. The cell e.s.d.'s are taken
into account individually in the estimation of e.s.d.'s in distances, angles
and torsion angles; correlations between e.s.d.'s in cell parameters are only
used when they are defined by crystal symmetry. An approximate (isotropic)
treatment of cell e.s.d.'s is used for estimating e.s.d.'s involving l.s.
planes.
;
loop_
    _geom_bond_atom_site_label_1
    _geom_bond_atom_site_label_2
    _geom_bond_site_symmetry_2
    _geom_bond_distance
    _geom_bond_publ_flag
    Ti N2 2_655 1.9013(19) ?
    Ti N2 . 1.9013(19) ?
    Ti N1 . 2.1041(19) ?
    Ti N1 2_655 2.1042(19) ?
    Ti N3 2_655 2.3152(17) ?
    Ti N3 . 2.3152(17) ?
    N3 C13 . 1.309(3) ?
    N3 C7 . 1.411(3) ?
    N1 C1 . 1.350(3) ?
    N1 C4 . 1.378(3) ?
    C7 C8 . 1.382(3) ?
    C7 C12 . 1.397(3) ?
    N2 C5 . 1.452(3) ?
    N2 C6 . 1.453(3) ?
    C8 C9 . 1.378(3) ?
    C8 H8 . 0.9300 ?
    C9 C10 . 1.376(3) ?
    C9 H9 . 0.9300 ?
    C2 C3 . 1.379(4) ?
    C2 C1 . 1.382(4) ?
    C2 H2 . 0.9300 ?
    C13 C4 2_655 1.409(3) ?
    C13 H13 . 0.9300 ?
    C1 H1 . 0.9300 ?
    C12 C11 . 1.378(4) ?
    C12 H12 . 0.9300 ?
    C11 C10 . 1.370(4) ?
    C11 H11 . 0.9300 ?
    C3 C4 . 1.399(4) ?
    C3 H3 . 0.9300 ?
    C10 Cl . 1.748(3) ?
    C5 H5A . 0.9600 ?
    C5 H5B . 0.9600 ?
    C5 H5C . 0.9600 ?
    C4 C13 2_655 1.409(3) ?
    C14 C15 . 1.378(6) ?
    C14 C15 2_755 1.378(6) ?
    C14 C18 . 1.462(8) ?
    C15 C16 . 1.377(8) ?
    C15 H15 . 0.9300 ?
    C16 C17 . 1.359(6) ?
    C16 H16 . 0.9300 ?
    C6 H6A . 0.9600 ?
    C6 H6B . 0.9600 ?
    C6 H6C . 0.9600 ?
    C17 C16 2_755 1.359(6) ?
    C17 H17 . 0.9300 ?
    C18 H18A . 0.9600 ?
    C18 H18B . 0.9600 ?
    C18 H18C . 0.9600 ?
loop_
    _geom_angle_atom_site_label_1
    _geom_angle_atom_site_label_2
    _geom_angle_atom_site_label_3
    _geom_angle_site_symmetry_1
    _geom_angle_site_symmetry_3
    _geom_angle
    _geom_angle_publ_flag
    N2 Ti N2 2_655 . 98.06(12) ?
    N2 Ti N1 2_655 . 97.88(8) ?
    N2 Ti N1 . . 99.75(8) ?
    N2 Ti N1 2_655 2_655 99.76(8) ?
    N2 Ti N1 . 2_655 97.88(8) ?
    N1 Ti N1 . 2_655 152.96(10) ?
    N2 Ti N3 2_655 2_655 93.02(7) ?
    N2 Ti N3 . 2_655 168.31(8) ?
    N1 Ti N3 . 2_655 74.92(8) ?
    N1 Ti N3 2_655 2_655 83.81(7) ?
    N2 Ti N3 2_655 . 168.31(8) ?
    N2 Ti N3 . . 93.02(7) ?
    N1 Ti N3 . . 83.81(7) ?
    N1 Ti N3 2_655 . 74.92(8) ?
    N3 Ti N3 2_655 . 76.19(8) ?
    C13 N3 C7 . . 118.36(19) ?
    C13 N3 Ti . . 111.21(16) ?
    C7 N3 Ti . . 129.97(15) ?
    C1 N1 C4 . . 106.1(2) ?
    C1 N1 Ti . . 137.17(17) ?
    C4 N1 Ti . . 116.32(15) ?
    C8 C7 C12 . . 118.8(2) ?
    C8 C7 N3 . . 119.42(19) ?
    C12 C7 N3 . . 121.8(2) ?
    C5 N2 C6 . . 110.5(2) ?
    C5 N2 Ti . . 125.68(17) ?
    C6 N2 Ti . . 123.6(2) ?
    C9 C8 C7 . . 121.0(2) ?
    C9 C8 H8 . . 119.5 ?
    C7 C8 H8 . . 119.5 ?
    C10 C9 C8 . . 119.0(2) ?
    C10 C9 H9 . . 120.5 ?
    C8 C9 H9 . . 120.5 ?
    C3 C2 C1 . . 107.2(2) ?
    C3 C2 H2 . . 126.4 ?
    C1 C2 H2 . . 126.4 ?
    N3 C13 C4 . 2_655 119.1(2) ?
    N3 C13 H13 . . 120.5 ?
    C4 C13 H13 2_655 . 120.5 ?
    N1 C1 C2 . . 110.8(2) ?
    N1 C1 H1 . . 124.6 ?
    C2 C1 H1 . . 124.6 ?
    C11 C12 C7 . . 120.3(2) ?
    C11 C12 H12 . . 119.8 ?
    C7 C12 H12 . . 119.8 ?
    C10 C11 C12 . . 119.4(2) ?
    C10 C11 H11 . . 120.3 ?
    C12 C11 H11 . . 120.3 ?
    C2 C3 C4 . . 106.3(3) ?
    C2 C3 H3 . . 126.9 ?
    C4 C3 H3 . . 126.9 ?
    C11 C10 C9 . . 121.4(2) ?
    C11 C10 Cl . . 119.41(19) ?
    C9 C10 Cl . . 119.1(2) ?
    N2 C5 H5A . . 109.5 ?
    N2 C5 H5B . . 109.5 ?
    H5A C5 H5B . . 109.5 ?
    N2 C5 H5C . . 109.5 ?
    H5A C5 H5C . . 109.5 ?
    H5B C5 H5C . . 109.5 ?
    N1 C4 C3 . . 109.6(2) ?
    N1 C4 C13 . 2_655 118.0(2) ?
    C3 C4 C13 . 2_655 132.4(2) ?
    C15 C14 C15 . 2_755 115.0(7) ?
    C15 C14 C18 . . 122.5(3) ?
    C15 C14 C18 2_755 . 122.5(3) ?
    C16 C15 C14 . . 123.4(6) ?
    C16 C15 H15 . . 118.3 ?
    C14 C15 H15 . . 118.3 ?
    C17 C16 C15 . . 118.2(6) ?
    C17 C16 H16 . . 120.9 ?
    C15 C16 H16 . . 120.9 ?
    N2 C6 H6A . . 109.5 ?
    N2 C6 H6B . . 109.5 ?
    H6A C6 H6B . . 109.5 ?
    N2 C6 H6C . . 109.5 ?
    H6A C6 H6C . . 109.5 ?
    H6B C6 H6C . . 109.5 ?
    C16 C17 C16 2_755 . 121.6(7) ?
    C16 C17 H17 2_755 . 119.2 ?
    C16 C17 H17 . . 119.2 ?
    C14 C18 H18A . . 109.5 ?
    C14 C18 H18B . . 109.5 ?
    H18A C18 H18B . . 109.5 ?
    C14 C18 H18C . . 109.5 ?
    H18A C18 H18C . . 109.5 ?
    H18B C18 H18C . . 109.5 ?
data_global
_journal_date_recd_electronic     2012-03-28
_journal_date_accepted     2012-04-05
_journal_name_full     'Acta Crystallographica, Section E'
_journal_year     2012
_journal_volume     68
_journal_issue      5
_journal_page_first     m596
_journal_page_last     m597
_journal_paper_category     QM
_journal_paper_doi     10.1107/S1600536812014961
_journal_coeditor_code     WM2614
_publ_contact_author_name     'Yahong Li'
_publ_contact_author_address
;
Qinghai Institute of Salt Lakes
Chinese Academy of Sciences
Xining 810008,
People's Republic of China
and
Key Laboratory of Organic Synthesis of Jiangsu Province
College of Chemistry
Chemical Engineering and Materials Science
Soochow University
Suzhou 215123
People's Republic of China
;
_publ_contact_author_email     'liyahong@suda.edu.cn'
_publ_contact_author_fax     '+86051265880323'
_publ_contact_author_phone     '+86051265880323'
_publ_section_title
;\
Bis{2-[(4-chlorophenyl)iminomethyl]pyrrol-1-ido-\k^2^<i>N</i>,<i>N</i>'}\
bis(dimethylamido-\k<i>N</i>)titanium(IV) toluene monosolvate
;
loop_
    _publ_author_name
    _publ_author_footnote
    _publ_author_address
    'Chen, Zhou' .
;
Qinghai Institute of Salt Lakes, Chinese Academy of Sciences, Xining 810008,
People's Republic of China
;
    'Wu, Jian' .
;
Key Laboratory of Organic Synthesis of Jiangsu Province, College of Chemistry,
Chemical Engineering and Materials Science, Soochow University,
Suzhou 215123,
People's Republic of China
;
    'Li, Yahong' .
;
Qinghai Institute of Salt Lakes, Chinese Academy of Sciences, Xining 810008,
People's Republic of China,
and
Key Laboratory of Organic Synthesis of Jiangsu Province,
College of Chemistry, Chemical Engineering and Materials Science,
Soochow University, Suzhou 215123, People's Republic of China
;
    'Hu, Bin' .
;
Qinghai Institute of Salt Lakes, Chinese Academy of Sciences, Xining 810008,
People's Republic of China
;
