# Supplementary material for: Bis{2-[(4-chloro­phen­yl)imino­meth­yl]pyrrol-1-ido-κ2 N,N′}bis­(dimethyl­amido-κN)titanium(IV) toluene monosolvate
Source: Acta Crystallogr Sect E Struct Rep Online. 2012 Apr 18;68(Pt 5):m596–7. doi: 10.1107/S1600536812014961 (PMC3344338; doi:10.1107/S1600536812014961)
Supplement: Supplementary file 2 [file e-68-0m596-Isup2.hkl]

# 
# h,k,l, Fc-squared, Fo-squared, sigma(Fo-squared) and status flag 
# 
data_I
_shelx_title ' t in P2(1)2(1)2' 
_shelx_refln_list_code          4 
_shelx_F_calc_maximum      110.31 
_exptl_crystal_F_000       664.00 
_reflns_d_resolution_high  0.8112 
 
loop_ 
 _symmetry_equiv_pos_as_xyz 
 'x, y, z' 
 '-x, -y, z' 
 '-x+1/2, y+1/2, -z' 
 'x+1/2, -y+1/2, -z' 
 
_cell_length_a    11.1952 
_cell_length_b    13.8545 
_cell_length_c    10.4651 
_cell_angle_alpha  90.000 
_cell_angle_beta   90.000 
_cell_angle_gamma  90.000 
 
_shelx_F_squared_multiplier     1.000 
 
loop_ 
 _refln_index_h 
 _refln_index_k 
 _refln_index_l 
 _refln_F_squared_calc 
 _refln_F_squared_meas 
 _refln_F_squared_sigma 
 _refln_observed_status 
   2   0   0     2630.03     2647.39     47.19 o 
   4   0   0     1017.61     1060.93     19.34 o 
   6   0   0     1862.26     1730.38     31.27 o 
   8   0   0     2310.32     2108.20     47.38 o 
  10   0   0       65.40       56.61      4.36 o 
  12   0   0       21.31       19.90      3.34 o 
   1   1   0     7159.55     7530.96    104.22 o 
   2   1   0     5049.91     5101.43     91.09 o 
   3   1   0    12169.16    12531.45    172.51 o 
   4   1   0       29.53       44.89      1.26 o 
   5   1   0       34.74       41.94      1.94 o 
   6   1   0      331.00      302.14      6.44 o 
   7   1   0     1745.36     1793.67     28.37 o 
   8   1   0       30.14       36.37      1.51 o 
   9   1   0      334.95      312.51     12.52 o 
  10   1   0        7.44        7.99      1.91 o 
  11   1   0        5.66        0.94      1.40 o 
  12   1   0        0.04       -1.29      1.40 o 
  13   1   0       23.52       26.17      2.72 o 
   0   2   0     2470.76     2290.55     50.20 o 
   1   2   0      480.27      430.96      6.99 o 
   2   2   0     1662.01     1609.10     28.95 o 
   3   2   0     6617.01     6958.76    137.17 o 
   4   2   0       61.95       39.00      1.90 o 
   5   2   0        1.02       -0.50      0.50 o 
   6   2   0     1135.15     1114.40     20.77 o 
   7   2   0       11.68       10.02      1.13 o 
   8   2   0      862.35      815.35     15.98 o 
   9   2   0      140.68      144.61      4.77 o 
  10   2   0        0.25       -0.45      1.03 o 
  11   2   0        1.26        1.35      1.40 o 
  12   2   0       25.97       26.47      2.50 o 
  13   2   0        5.66        4.26      1.77 o 
   1   3   0       85.25       40.31      2.57 o 
   2   3   0     8401.71     8751.41    155.94 o 
   3   3   0       49.16       55.27      1.70 o 
   4   3   0      130.88      120.10      3.10 o 
   5   3   0       27.87       20.89      1.60 o 
   6   3   0      297.55      337.14     12.65 o 
   7   3   0      212.97      207.04      4.94 o 
   8   3   0       50.60       55.20      2.28 o 
   9   3   0      141.38      129.54      3.95 o 
  10   3   0       13.55       16.47      1.70 o 
  11   3   0       37.73       44.70      2.46 o 
  12   3   0        4.16        3.73      1.99 o 
  13   3   0        0.38        0.16      1.68 o 
   0   4   0     4378.08     3947.76    122.09 o 
   1   4   0       27.19       30.89      1.77 o 
   2   4   0     2208.98     2028.44     44.70 o 
   3   4   0     2386.36     2447.24     43.82 o 
   4   4   0      264.68      175.46      4.07 o 
   5   4   0     3960.85     3978.65     87.37 o 
   6   4   0      422.88      408.80     10.72 o 
   7   4   0       23.54       20.32      3.02 o 
   8   4   0      596.16      568.59     11.59 o 
   9   4   0       33.41       40.81      2.96 o 
  10   4   0      319.86      335.09      7.92 o 
  11   4   0        2.49        0.20      1.21 o 
  12   4   0        0.27       -1.40      1.44 o 
  13   4   0        2.54        0.51      1.63 o 
   1   5   0     1705.39     1852.65     41.62 o 
   2   5   0     1657.45     1728.53     83.70 o 
   3   5   0      207.40      217.03      6.01 o 
   4   5   0      579.85      550.19     10.72 o 
   5   5   0      646.02      689.04     13.44 o 
   6   5   0       49.73       44.49      2.40 o 
   7   5   0      555.54      530.20     33.38 o 
   8   5   0      657.22      633.84     16.16 o 
   9   5   0      174.17      186.70      4.93 o 
  10   5   0        6.03        7.09      1.36 o 
  11   5   0       11.43       12.18      1.60 o 
  12   5   0       57.25       54.57      4.36 o 
  13   5   0        7.19       10.19      2.82 o 
   0   6   0     3167.16     2905.97     91.41 o 
   1   6   0        3.89        7.45      1.27 o 
   2   6   0      748.90      666.24     16.47 o 
   3   6   0      212.55      268.03      7.21 o 
   4   6   0      283.24      210.58      6.28 o 
   5   6   0        7.54        3.23      1.67 o 
   6   6   0      147.63      122.22      4.60 o 
   7   6   0      230.65      260.08      7.71 o 
   8   6   0     1683.17     1680.76     38.82 o 
   9   6   0       69.43       86.40      8.79 o 
  10   6   0       43.00       48.67      3.21 o 
  11   6   0       52.25       62.48      3.54 o 
  12   6   0       36.45       36.59      3.72 o 
   1   7   0     2042.09     2088.23     47.39 o 
   2   7   0      375.15      370.68     10.30 o 
   3   7   0      573.40      622.77     15.12 o 
   4   7   0       43.83       57.14      2.71 o 
   5   7   0      438.45      448.88     11.93 o 
   6   7   0       33.54       25.68      2.28 o 
   7   7   0        1.25        2.38      1.75 o 
   8   7   0       78.76       86.91      6.80 o 
   9   7   0      291.06      267.93     13.35 o 
  10   7   0        2.17       -1.16      2.44 o 
  11   7   0        0.75        1.16      2.82 o 
  12   7   0        1.70        4.11      3.21 o 
   0   8   0      130.77      132.87      7.32 o 
   1   8   0      329.68      356.70     10.26 o 
   2   8   0      586.95      553.56     14.66 o 
   3   8   0       54.07       52.95      2.08 o 
   4   8   0     1009.80      941.67     35.18 o 
   5   8   0       18.61       18.40      1.99 o 
   6   8   0       49.80       42.21      2.84 o 
   7   8   0      250.02      207.07      9.44 o 
   8   8   0      243.01      216.45     11.55 o 
   9   8   0       19.94       22.47      4.24 o 
  10   8   0       85.16       68.94      6.68 o 
  11   8   0       18.92       15.02      3.98 o 
  12   8   0       14.70       22.59      4.75 o 
   1   9   0       25.96       28.68      2.82 o 
   2   9   0       57.25       56.52      5.01 o 
   3   9   0      814.81      807.64     16.03 o 
   4   9   0        0.38        0.04      1.05 o 
   5   9   0       11.48       13.33      3.11 o 
   6   9   0      191.92      227.99      7.58 o 
   7   9   0      460.62      467.59     13.29 o 
   8   9   0        0.68       -0.90      2.57 o 
   9   9   0       32.60       33.12      4.88 o 
  10   9   0       83.19       72.92      7.19 o 
  11   9   0        0.47        3.47      3.34 o 
   0  10   0      487.41      476.92     19.26 o 
   1  10   0      274.91      256.47      8.62 o 
   2  10   0      371.97      329.73     10.34 o 
   3  10   0      237.25      267.73      6.48 o 
   4  10   0       88.08       93.05      3.69 o 
   5  10   0        9.94        4.27      1.32 o 
   6  10   0      461.01      435.13     10.16 o 
   7  10   0       11.75        8.29      1.60 o 
   8  10   0      174.53      158.51      6.56 o 
   9  10   0        0.11        1.67      2.95 o 
  10  10   0       47.16       49.43      6.16 o 
  11  10   0        1.04       -2.82      3.08 o 
   1  11   0      633.74      647.05     17.75 o 
   2  11   0        1.45        3.92      1.90 o 
   3  11   0      667.96      663.57     13.85 o 
   4  11   0       54.60       45.94      2.42 o 
   5  11   0        3.82        3.41      1.27 o 
   6  11   0       29.19       35.34      2.37 o 
   7  11   0       73.98       74.66      4.23 o 
   8  11   0        2.04        0.44      1.73 o 
   9  11   0       27.36       46.73      6.03 o 
  10  11   0        1.08        5.52      3.72 o 
   0  12   0     1418.28     1421.66     49.55 o 
   1  12   0      470.11      478.09     14.44 o 
   2  12   0       95.35      105.77      6.74 o 
   3  12   0        7.87       10.57      2.26 o 
   4  12   0       23.63       25.75      2.16 o 
   5  12   0        0.48       -1.16      1.16 o 
   6  12   0      163.58      163.06      5.37 o 
   7  12   0       26.24       34.24      8.09 o 
   8  12   0       76.56       68.73      4.47 o 
   9  12   0        0.23       -0.90      3.08 o 
   1  13   0      371.12      341.87     13.80 o 
   2  13   0       38.05       41.77      3.75 o 
   3  13   0       94.25       95.44      5.35 o 
   4  13   0        0.33        3.38      1.32 o 
   5  13   0      161.74      174.28      8.03 o 
   6  13   0       49.17       47.21      2.89 o 
   7  13   0      187.18      192.02      7.68 o 
   8  13   0        0.01       -0.46      1.94 o 
   0  14   0      292.23      316.84     16.05 o 
   1  14   0       43.94       50.54      5.58 o 
   2  14   0       28.64       35.45      3.63 o 
   3  14   0        7.75        7.05      2.43 o 
   4  14   0      131.63      126.79      6.58 o 
   5  14   0        0.64       -0.17      1.37 o 
   6  14   0       76.68       72.60      7.64 o 
   7  14   0        2.52        4.85      2.14 o 
   1  15   0       34.67       35.67      3.81 o 
   2  15   0       24.37       20.39      3.18 o 
   3  15   0        0.13        0.29      2.06 o 
   4  15   0        0.21        0.29      2.13 o 
   5  15   0        3.66        2.55      1.54 o 
   6  15   0       10.83        8.03      2.63 o 
   0  16   0       16.78       20.03      4.62 o 
   1  16   0        9.16        8.65      3.79 o 
   2  16   0      108.09      106.93      6.45 o 
   3  16   0        1.46       -1.35      2.13 o 
   4  16   0        1.54        2.46      2.43 o 
   1  17   0       29.23       29.51      3.89 o 
   0   0   1     1908.55     1963.64     35.16 o 
   1   0   1      641.31      559.90      6.79 o 
   2   0   1     5879.44     6312.63     73.88 o 
   3   0   1       34.61       38.68      0.88 o 
   4   0   1     4503.93     4408.18     55.23 o 
   5   0   1       37.86       33.40      0.99 o 
   6   0   1      192.85      157.08      2.99 o 
   7   0   1        0.97        3.99      1.04 o 
   8   0   1      911.12      855.05     17.51 o 
   9   0   1       46.98       37.69      3.59 o 
  10   0   1      186.11      159.01      6.23 o 
  11   0   1       25.34       25.75      2.35 o 
  12   0   1      117.17      111.44      4.99 o 
  13   0   1       13.63       15.60      2.26 o 
 -13   1   1       15.98       23.05      2.54 o 
 -12   1   1        5.55        4.04      1.63 o 
 -11   1   1       20.90       25.84      2.35 o 
 -10   1   1       21.14       21.47      1.74 o 
  -9   1   1      270.25      258.36      6.34 o 
  -8   1   1       43.42       46.06      2.04 o 
  -7   1   1      443.22      462.43      9.65 o 
  -6   1   1      764.68      754.52     14.45 o 
  -5   1   1      529.68      478.84      9.53 o 
  -4   1   1      668.82      777.00     14.49 o 
  -3   1   1    11223.42    11994.67    163.98 o 
  -2   1   1      301.48      275.14      4.70 o 
  -1   1   1    11808.55    11414.16    274.65 o 
   0   1   1     2981.91     3371.92     52.68 o 
   1   1   1    11906.48    11993.20    258.48 o 
   2   1   1      286.62      270.58      5.46 o 
   3   1   1    10898.43    11804.85    166.09 o 
   4   1   1      673.10      779.86     12.45 o 
   5   1   1      521.64      485.88      7.25 o 
   6   1   1      748.16      744.70     12.34 o 
   7   1   1      453.40      470.25      8.18 o 
   8   1   1       41.75       45.39      3.67 o 
   9   1   1      266.74      255.07      6.20 o 
  10   1   1       21.04       21.04      2.08 o 
  11   1   1       22.00       22.47      2.82 o 
  12   1   1        5.40        1.88      2.57 o 
  13   1   1       14.91       13.98      2.27 o 
 -13   2   1       15.57       20.93      5.46 o 
 -12   2   1        2.39        2.55      2.44 o 
 -11   2   1        5.05        4.70      1.34 o 
 -10   2   1       40.28       41.12      2.26 o 
  -9   2   1       49.72       43.26      2.22 o 
  -8   2   1      824.49      789.39     15.68 o 
  -7   2   1        0.03       -0.18      0.86 o 
  -6   2   1      185.82      182.71      4.60 o 
  -5   2   1      567.09      645.88     12.13 o 
  -4   2   1      652.79      728.97     13.56 o 
  -3   2   1     4704.01     4753.23     85.33 o 
  -2   2   1     3572.87     3821.63     68.07 o 
  -1   2   1      646.56      638.31      9.85 o 
   0   2   1     2565.49     2680.33     58.51 o 
   1   2   1      614.24      606.66      8.84 o 
   2   2   1     3577.58     3839.15    117.98 o 
   3   2   1     4674.84     4922.09    115.54 o 
   4   2   1      619.81      697.67     13.31 o 
   5   2   1      543.73      622.24     10.36 o 
   6   2   1      219.91      219.24      6.47 o 
   7   2   1        0.09        0.04      0.83 o 
   8   2   1      835.25      796.56     13.39 o 
   9   2   1       48.46       38.75      3.58 o 
  10   2   1       35.34       31.53      1.97 o 
  11   2   1        5.06        4.33      1.54 o 
  12   2   1        3.15        0.67      1.54 o 
  13   2   1       15.82       13.40      2.17 o 
 -13   3   1       59.10       62.19      3.85 o 
 -12   3   1        6.80       10.99      2.00 o 
 -11   3   1       80.04       76.47      3.22 o 
 -10   3   1       37.04       39.56      2.21 o 
  -9   3   1      355.24      362.32      8.24 o 
  -8   3   1       97.69      103.22      3.31 o 
  -7   3   1     1460.51     1540.74     28.57 o 
  -6   3   1      635.48      701.90     13.60 o 
  -5   3   1      295.65      299.96      6.73 o 
  -4   3   1      592.30      624.61     12.02 o 
  -3   3   1      393.75      443.98      8.91 o 
  -2   3   1     3681.92     3615.98     63.49 o 
  -1   3   1     5720.11     5831.70    177.93 o 
   0   3   1      694.70      896.45     20.47 o 
   1   3   1     5664.33     5745.41    126.31 o 
   2   3   1     3651.75     3545.15     54.98 o 
   3   3   1      371.16      405.86     10.25 o 
   4   3   1      588.10      618.44     14.70 o 
   5   3   1      318.42      329.61      6.60 o 
   6   3   1      643.84      713.41     13.56 o 
   7   3   1     1463.68     1546.07     28.50 o 
   8   3   1       99.37      110.58      3.30 o 
   9   3   1      342.85      356.20      6.95 o 
  10   3   1       36.45       38.07      2.14 o 
  11   3   1       69.51       64.26      6.55 o 
  12   3   1        6.77        5.10      1.72 o 
  13   3   1       65.95       67.96      3.94 o 
 -13   4   1        1.93        1.16      2.18 o 
 -12   4   1       45.30       46.09      2.72 o 
 -11   4   1        7.29        8.19      1.46 o 
 -10   4   1       99.73      109.60      3.66 o 
  -9   4   1       97.99      100.94      3.38 o 
  -8   4   1      261.58      257.74      6.07 o 
  -7   4   1       77.26       82.73      3.67 o 
  -6   4   1     1018.72      990.77     19.68 o 
  -5   4   1     1442.99     1442.80     36.33 o 
  -4   4   1      154.81      137.44      3.29 o 
  -3   4   1      364.97      399.48      7.72 o 
  -2   4   1      724.55      647.48     14.68 o 
  -1   4   1     1117.72     1129.86     36.33 o 
   0   4   1     5847.22     5821.95    179.09 o 
   1   4   1     1142.09     1121.45     25.60 o 
   2   4   1      697.73      614.76     11.92 o 
   3   4   1      346.43      381.62      7.70 o 
   4   4   1      125.53      106.29      3.02 o 
   5   4   1     1415.05     1403.30     46.47 o 
   6   4   1     1087.76     1098.11     24.27 o 
   7   4   1       77.61       86.25      3.62 o 
   8   4   1      259.66      255.25      6.04 o 
   9   4   1       99.42       96.57      6.18 o 
  10   4   1       86.43       94.15      3.44 o 
  11   4   1        7.35        6.57      1.93 o 
  12   4   1       51.48       54.55      3.30 o 
  13   4   1        1.87        3.04      1.72 o 
 -13   5   1       20.79       25.39      2.63 o 
 -12   5   1       27.16       29.29      2.21 o 
 -11   5   1       80.19       88.19      3.78 o 
 -10   5   1       68.38       65.21      2.76 o 
  -9   5   1      268.30      267.65      6.39 o 
  -8   5   1       19.29       18.70      2.09 o 
  -7   5   1      298.09      300.76     11.55 o 
  -6   5   1      286.38      274.44      6.35 o 
  -5   5   1      645.37      591.45     11.77 o 
  -4   5   1      266.23      246.39      5.43 o 
  -3   5   1      902.96      887.75     23.49 o 
  -2   5   1       99.09       83.19      3.34 o 
  -1   5   1       91.54      126.84      5.78 o 
   0   5   1      570.29      716.99     17.20 o 
   1   5   1       89.31      108.95      3.85 o 
   2   5   1       97.65       79.63      2.19 o 
   3   5   1      834.03      805.19     15.85 o 
   4   5   1      267.48      256.23      5.44 o 
   5   5   1      641.74      595.88     14.39 o 
   6   5   1      283.58      275.89      7.75 o 
   7   5   1      317.13      315.25     36.07 o 
   8   5   1       19.23       16.06      1.94 o 
   9   5   1      251.36      253.04      6.25 o 
  10   5   1       67.67       63.23      2.68 o 
  11   5   1       82.46       90.37      3.47 o 
  12   5   1       26.82       23.19      2.39 o 
  13   5   1       21.96       23.30      2.58 o 
 -12   6   1       29.37       32.20      8.02 o 
 -11   6   1       45.24       47.80      3.11 o 
 -10   6   1       71.35       69.26      3.88 o 
  -9   6   1      121.54      130.05      5.21 o 
  -8   6   1      152.81      130.07      5.12 o 
  -7   6   1      173.73      159.14      4.53 o 
  -6   6   1      139.59      130.51      3.65 o 
  -5   6   1       29.51       25.03      1.22 o 
  -4   6   1     1273.34     1169.21     27.30 o 
  -3   6   1     1271.90     1439.27     36.14 o 
  -2   6   1     1482.36     1350.02     44.80 o 
  -1   6   1       21.27       17.59      2.44 o 
   0   6   1     1330.30     1336.19     30.86 o 
   1   6   1       21.17       17.30      1.63 o 
   2   6   1     1480.05     1373.01     31.45 o 
   3   6   1     1270.70     1420.23     26.44 o 
   4   6   1     1329.91     1184.68     23.36 o 
   5   6   1       30.66       24.44      1.35 o 
   6   6   1      138.31      128.74      5.78 o 
   7   6   1      179.24      176.47      5.61 o 
   8   6   1      165.55      134.31      5.03 o 
   9   6   1      123.09      130.18      5.12 o 
  10   6   1       69.05       72.14      3.82 o 
  11   6   1       44.75       44.97      3.04 o 
  12   6   1       31.85       30.68      3.47 o 
 -12   7   1       14.95       16.69      4.11 o 
 -11   7   1       78.38       90.89      7.57 o 
 -10   7   1        2.57       -0.90      2.57 o 
  -9   7   1      230.75      221.45     12.07 o 
  -8   7   1      197.53      186.02     10.40 o 
  -7   7   1      589.37      559.10     14.90 o 
  -6   7   1      678.05      739.77     18.62 o 
  -5   7   1       69.03       60.05      6.42 o 
  -4   7   1       48.75       54.08      2.68 o 
  -3   7   1      324.62      327.29      8.45 o 
  -2   7   1      987.99      965.15     33.76 o 
  -1   7   1     1749.55     1863.79     42.76 o 
   0   7   1        9.91        8.01      3.02 o 
   1   7   1     1746.89     1873.48     42.66 o 
   2   7   1     1017.86     1003.20     23.73 o 
   3   7   1      316.69      303.86      7.42 o 
   4   7   1       47.60       49.71      2.20 o 
   5   7   1       66.13       63.72      2.50 o 
   6   7   1      689.26      742.12     18.58 o 
   7   7   1      574.35      550.10     21.70 o 
   8   7   1      200.67      180.50      9.89 o 
   9   7   1      234.83      235.32     11.94 o 
  10   7   1        2.50        0.13      2.70 o 
  11   7   1       73.53       77.80      6.93 o 
 -12   8   1       10.26       14.38      4.11 o 
 -11   8   1       27.00       35.56      5.26 o 
 -10   8   1       68.42       77.41      7.06 o 
  -9   8   1       12.37       16.05      3.85 o 
  -8   8   1      332.34      311.69      9.83 o 
  -7   8   1        5.71        8.78      2.12 o 
  -6   8   1      330.26      318.32      9.56 o 
  -5   8   1      728.75      696.55     17.83 o 
  -4   8   1      192.37      224.46      7.32 o 
  -3   8   1       93.30       91.96      3.40 o 
  -2   8   1      445.19      447.00     15.47 o 
  -1   8   1       12.72       19.70      2.08 o 
   0   8   1     3731.30     3849.48     85.69 o 
   1   8   1       13.48       21.91      4.24 o 
   2   8   1      440.81      427.70     22.21 o 
   3   8   1       90.47       91.75      4.85 o 
   4   8   1      173.75      210.07      5.42 o 
   5   8   1      730.27      723.39     14.52 o 
   6   8   1      344.08      318.84      7.63 o 
   7   8   1        6.15       11.36      2.37 o 
   8   8   1      328.15      297.20     14.38 o 
   9   8   1       12.69       12.45      3.59 o 
  10   8   1       78.08       79.85      6.93 o 
  11   8   1       27.44       30.43      4.88 o 
 -11   9   1        8.07        4.11      3.34 o 
 -10   9   1        6.95        7.19      3.47 o 
  -9   9   1      131.42      148.15     10.27 o 
  -8   9   1       23.78       27.51      4.49 o 
  -7   9   1      401.64      385.19     11.44 o 
  -6   9   1      144.30      132.02      5.39 o 
  -5   9   1      322.37      343.96     10.23 o 
  -4   9   1       15.52       22.17      1.94 o 
  -3   9   1      115.77      109.10      3.67 o 
  -2   9   1      137.14      149.49      5.95 o 
  -1   9   1      817.71      805.56     20.38 o 
   0   9   1       35.31       30.84      2.63 o 
   1   9   1      823.94      791.44     20.24 o 
   2   9   1      144.96      157.65      5.93 o 
   3   9   1       98.61       87.65      3.02 o 
   4   9   1       15.57       21.75      1.66 o 
   5   9   1      334.28      366.77      8.39 o 
   6   9   1      147.72      136.15      4.34 o 
   7   9   1      382.59      377.69     17.07 o 
   8   9   1       23.25       24.78      4.24 o 
   9   9   1      139.51      185.76     10.78 o 
  10   9   1        6.44        5.65      3.34 o 
  11   9   1        5.69        9.63      3.85 o 
 -11  10   1        6.81        7.19      3.72 o 
 -10  10   1       26.27       31.07      5.14 o 
  -9  10   1       31.28       27.99      4.88 o 
  -8  10   1       57.19       52.08      3.73 o 
  -7  10   1       46.69       55.30      3.60 o 
  -6  10   1      205.25      182.85      6.72 o 
  -5  10   1       23.23       23.26      2.30 o 
  -4  10   1      389.46      371.76      8.99 o 
  -3  10   1       33.04       32.78      1.87 o 
  -2  10   1       88.82       91.12      4.63 o 
  -1  10   1       53.09       55.08      3.54 o 
   0  10   1       37.78       37.68      2.99 o 
   1  10   1       52.18       47.61      5.14 o 
   2  10   1       82.12       91.85      4.57 o 
   3  10   1       35.32       33.90      2.48 o 
   4  10   1      429.89      405.07     11.81 o 
   5  10   1       22.98       21.58      1.83 o 
   6  10   1      192.47      182.69      5.41 o 
   7  10   1       46.63       59.05      3.67 o 
   8  10   1       56.47       52.12      5.78 o 
   9  10   1       31.76       41.85      5.39 o 
  10  10   1       26.94       20.41      4.49 o 
  11  10   1        6.83        1.80      3.59 o 
 -10  11   1        2.92        7.96      3.98 o 
  -9  11   1       25.73       17.03      3.02 o 
  -8  11   1       10.73       11.17      2.28 o 
  -7  11   1       30.23       21.72      2.61 o 
  -6  11   1        2.08        1.21      1.57 o 
  -5  11   1        1.95        5.51      1.38 o 
  -4  11   1      135.46      140.04      5.24 o 
  -3  11   1      195.32      214.02      5.73 o 
  -2  11   1       57.18       65.61      4.13 o 
  -1  11   1       14.11       17.19      2.63 o 
   0  11   1        1.56        3.22      2.31 o 
   1  11   1        9.86       11.00      2.17 o 
   2  11   1       57.21       56.87      3.84 o 
   3  11   1      212.03      225.45      7.60 o 
   4  11   1      132.59      146.59      4.49 o 
   5  11   1        5.58        9.83      1.51 o 
   6  11   1        1.88       -0.02      1.23 o 
   7  11   1       25.07       21.36      2.56 o 
   8  11   1       10.58       13.48      3.85 o 
   9  11   1       22.38       12.84      3.98 o 
  10  11   1        2.84        3.72      3.47 o 
  -9  12   1        5.19        7.39      2.30 o 
  -8  12   1       55.18       59.88      4.13 o 
  -7  12   1        7.00        6.56      1.71 o 
  -6  12   1       17.86       17.75      2.01 o 
  -5  12   1       34.52       34.38      2.79 o 
  -4  12   1       19.97       18.21      1.74 o 
  -3  12   1      123.95      112.82      5.72 o 
  -2  12   1      216.73      208.54     11.49 o 
  -1  12   1       87.70       85.76      4.95 o 
   0  12   1       64.85       49.91      3.90 o 
   1  12   1       91.42       87.77      4.93 o 
   2  12   1      215.80      192.38      8.28 o 
   3  12   1      119.91      117.14      5.72 o 
   4  12   1       16.49       13.78      3.10 o 
   5  12   1       34.51       34.73      2.71 o 
   6  12   1       21.76       21.54      2.54 o 
   7  12   1        7.51        7.03      2.04 o 
   8  12   1       56.02       50.58      6.29 o 
   9  12   1        4.96        1.16      3.21 o 
  -8  13   1       22.38       18.66      4.75 o 
  -7  13   1      154.78      159.74      6.91 o 
  -6  13   1       22.71       19.60      2.13 o 
  -5  13   1       79.23       79.06      3.63 o 
  -4  13   1       12.77       12.36      1.65 o 
  -3  13   1      147.84      150.12      6.99 o 
  -2  13   1       64.04       64.04      4.54 o 
  -1  13   1      647.07      661.54     24.58 o 
   0  13   1      289.30      265.10     13.61 o 
   1  13   1      635.31      659.98     18.74 o 
   2  13   1       61.23       59.21      9.24 o 
   3  13   1      144.92      155.02      6.97 o 
   4  13   1       11.88        9.72      1.61 o 
   5  13   1       78.00       74.06      3.69 o 
   6  13   1       21.73       20.05      3.21 o 
   7  13   1      156.48      160.42     12.45 o 
   8  13   1       22.50       21.57      4.88 o 
  -7  14   1        8.73       10.51      2.42 o 
  -6  14   1       86.12       85.08      4.80 o 
  -5  14   1        0.07       -0.18      1.40 o 
  -4  14   1        3.25        0.21      2.03 o 
  -3  14   1        8.00        8.31      2.45 o 
  -2  14   1       75.74       74.10      4.99 o 
  -1  14   1       15.22       16.39      2.90 o 
   0  14   1      245.17      229.85     16.24 o 
   1  14   1       15.52       21.21      3.15 o 
   2  14   1       72.15       66.41      4.79 o 
   3  14   1        8.63        6.54      2.43 o 
   4  14   1        3.30        0.87      2.08 o 
   5  14   1        0.06        1.28      2.76 o 
   6  14   1       87.86       91.37      4.96 o 
   7  14   1        8.94       12.06      3.92 o 
  -6  15   1        1.31       -0.09      1.80 o 
  -5  15   1       24.36       21.18      2.23 o 
  -4  15   1        0.66       -1.79      1.79 o 
  -3  15   1       49.90       48.57      5.97 o 
  -2  15   1       19.35       23.08      3.66 o 
  -1  15   1       37.32       36.41      3.86 o 
   0  15   1        0.56        0.70      2.08 o 
   1  15   1       42.81       41.00      3.99 o 
   2  15   1       19.40       22.40      3.25 o 
   3  15   1       42.42       40.82      4.02 o 
   4  15   1        0.64       -0.62      2.17 o 
   5  15   1       27.31       27.36      8.41 o 
   6  15   1        1.35        1.18      2.05 o 
  -4  16   1       42.03       45.78      4.44 o 
  -3  16   1        1.84       -0.30      3.72 o 
  -2  16   1       20.66       19.89      3.31 o 
  -1  16   1        0.36       -0.51      2.17 o 
   0  16   1       19.30       14.08      3.00 o 
   1  16   1        0.43       -0.80      2.21 o 
   2  16   1       20.24       22.81      3.44 o 
   3  16   1        1.87       -0.43      2.25 o 
   4  16   1       38.69       57.51      7.19 o 
   0  17   1       12.45       16.10      3.22 o 
   0   0   2     1477.85     1482.06     32.41 o 
   1   0   2     4775.61     5451.59     74.91 o 
   2   0   2     8523.30     8510.92    189.05 o 
   3   0   2       59.30       83.80      1.51 o 
   4   0   2     4873.57     5202.49     65.14 o 
   5   0   2       33.28       28.60      0.86 o 
   6   0   2      863.28      893.52     13.01 o 
   7   0   2        0.64        1.72      0.78 o 
   8   0   2      624.61      615.54     30.81 o 
   9   0   2       50.13       55.33      3.00 o 
  10   0   2       23.59       25.83      2.31 o 
  11   0   2        0.59        0.58      1.45 o 
  12   0   2       35.75       33.83      2.81 o 
  13   0   2        2.38        2.82      1.72 o 
 -13   1   2       44.31       43.42      3.27 o 
 -12   1   2        0.96        3.62      1.68 o 
 -11   1   2      103.94      102.02      4.54 o 
 -10   1   2        7.84       11.13      1.50 o 
  -9   1   2      248.84      235.94      5.98 o 
  -8   1   2      109.33      123.72      3.69 o 
  -7   1   2      290.31      267.64      6.11 o 
  -6   1   2      467.62      460.99      9.50 o 
  -5   1   2     1350.97     1269.85     23.81 o 
  -4   1   2      302.22      320.81      5.08 o 
  -3   1   2     5597.96     5666.37     86.93 o 
  -2   1   2      831.11      734.46     11.76 o 
  -1   1   2     3431.07     3590.70     43.81 o 
   0   1   2      207.12      299.37      8.63 o 
   1   1   2     3219.17     3388.12     43.87 o 
   2   1   2      786.21      738.27     13.49 o 
   3   1   2     5520.90     5652.22     86.62 o 
   4   1   2      301.66      324.86      5.62 o 
   5   1   2     1348.38     1300.39     18.19 o 
   6   1   2      465.61      465.06      7.08 o 
   7   1   2      281.11      251.73      4.93 o 
   8   1   2      110.07      109.36      2.74 o 
   9   1   2      257.15      226.75      5.68 o 
  10   1   2        7.33        8.03      1.63 o 
  11   1   2       99.10      102.16      4.54 o 
  12   1   2        0.87        0.73      1.50 o 
  13   1   2       44.59       37.01      3.08 o 
 -13   2   2       10.75        5.97      1.90 o 
 -12   2   2       66.30       76.98      4.04 o 
 -11   2   2        3.57        4.08      1.40 o 
 -10   2   2      129.20      125.34      4.14 o 
  -9   2   2       49.56       49.42      2.40 o 
  -8   2   2       60.51       52.59      2.29 o 
  -7   2   2       61.71       64.46      3.03 o 
  -6   2   2       99.95      110.06      3.70 o 
  -5   2   2        8.60       12.61      0.97 o 
  -4   2   2     2178.64     2234.77     34.77 o 
  -3   2   2      466.89      417.78      8.41 o 
  -2   2   2     3041.86     3509.21     60.18 o 
  -1   2   2     5292.12     5315.78     82.29 o 
   0   2   2      807.48      820.21     15.94 o 
   1   2   2     5324.01     5445.76    116.97 o 
   2   2   2     2866.21     3227.76     59.99 o 
   3   2   2      472.92      434.58     10.38 o 
   4   2   2     2167.75     2235.75     40.05 o 
   5   2   2        7.55       11.02      1.27 o 
   6   2   2      126.10      131.51      2.85 o 
   7   2   2       58.96       68.04      1.69 o 
   8   2   2       47.61       41.97      2.35 o 
   9   2   2       50.94       48.12      2.24 o 
  10   2   2      129.66      129.22      4.94 o 
  11   2   2        3.65        3.47      1.54 o 
  12   2   2       65.01       69.24      3.85 o 
  13   2   2       10.64        6.38      1.95 o 
 -13   3   2       53.85       58.03      3.77 o 
 -12   3   2       48.14       42.19      2.64 o 
 -11   3   2      148.92      144.70      5.51 o 
 -10   3   2       35.03       28.44      2.56 o 
  -9   3   2       72.21       67.32      3.86 o 
  -8   3   2      105.75      122.04      3.70 o 
  -7   3   2       92.80       99.58      3.00 o 
  -6   3   2      408.63      431.90      7.57 o 
  -5   3   2     1144.40     1139.09     22.08 o 
  -4   3   2      382.94      339.08      7.11 o 
  -3   3   2     4376.93     4154.32     72.85 o 
  -2   3   2      635.39      704.38     11.30 o 
  -1   3   2      279.28      364.68      7.33 o 
   0   3   2     2204.35     2387.83     74.33 o 
   1   3   2      314.41      390.98      8.80 o 
   2   3   2      645.97      696.97     13.03 o 
   3   3   2     4332.59     4048.45    152.25 o 
   4   3   2      373.57      344.21      8.70 o 
   5   3   2     1229.00     1246.74     27.09 o 
   6   3   2      400.01      411.46      8.55 o 
   7   3   2       81.34       89.02      3.31 o 
   8   3   2      107.10      119.57      3.54 o 
   9   3   2       69.56       64.02      2.22 o 
  10   3   2       35.29       31.88      2.39 o 
  11   3   2      149.39      137.13      5.40 o 
  12   3   2       48.51       39.45      2.95 o 
  13   3   2       54.24       54.79      3.63 o 
 -13   4   2       12.73       11.81      2.17 o 
 -12   4   2       73.29       76.54      3.47 o 
 -11   4   2        2.81        4.83      1.38 o 
 -10   4   2       40.71       40.16      2.25 o 
  -9   4   2       38.69       32.73      3.78 o 
  -8   4   2      255.50      257.43      6.09 o 
  -7   4   2      103.04       97.80      2.94 o 
  -6   4   2      361.21      398.03      8.54 o 
  -5   4   2      432.86      440.03     11.45 o 
  -4   4   2      510.69      488.81     10.02 o 
  -3   4   2      200.88      205.44      4.41 o 
  -2   4   2      562.36      662.24     14.12 o 
  -1   4   2      288.82      314.75      7.51 o 
   0   4   2       30.92       54.82      3.21 o 
   1   4   2      275.87      300.40      8.54 o 
   2   4   2      561.60      659.29     12.56 o 
   3   4   2      190.47      193.40      4.28 o 
   4   4   2      530.27      517.01      9.83 o 
   5   4   2      429.43      440.84     10.75 o 
   6   4   2      350.44      389.50      8.01 o 
   7   4   2      103.77       98.34      2.90 o 
   8   4   2      243.75      245.26      5.94 o 
   9   4   2       38.31       34.80      1.95 o 
  10   4   2       38.16       38.12      1.85 o 
  11   4   2        2.79        4.32      1.57 o 
  12   4   2       72.96       77.70      3.98 o 
  13   4   2       12.67       11.73      4.81 o 
 -13   5   2       15.93       16.95      3.21 o 
 -12   5   2        0.11        1.17      1.35 o 
 -11   5   2       29.85       30.68      2.19 o 
 -10   5   2       36.71       39.80      4.36 o 
  -9   5   2      111.22      117.64      4.56 o 
  -8   5   2       72.17       64.84      7.29 o 
  -7   5   2      356.63      335.79      7.76 o 
  -6   5   2       62.28       56.98      3.24 o 
  -5   5   2      581.10      583.29     11.84 o 
  -4   5   2      633.49      732.98     14.07 o 
  -3   5   2       46.92       75.28      3.08 o 
  -2   5   2      290.98      317.51      8.06 o 
  -1   5   2     5581.93     5238.60    160.60 o 
   0   5   2       11.72        6.93      1.54 o 
   1   5   2     5550.17     5143.73    159.96 o 
   2   5   2      295.89      312.87      6.56 o 
   3   5   2       60.89       92.23      2.53 o 
   4   5   2      646.85      734.49     13.93 o 
   5   5   2      597.68      600.35     11.58 o 
   6   5   2       60.57       52.94      1.96 o 
   7   5   2      365.53      343.56      9.41 o 
   8   5   2       69.66       67.30      2.39 o 
   9   5   2      118.51      124.11      5.53 o 
  10   5   2       37.13       41.94      2.25 o 
  11   5   2       31.26       27.66      2.39 o 
  12   5   2        0.09        0.28      1.48 o 
  13   5   2       18.04       14.25      3.08 o 
 -12   6   2       25.22       19.60      2.52 o 
 -11   6   2        3.06        3.50      1.63 o 
 -10   6   2       65.85       70.81      2.90 o 
  -9   6   2       25.04       17.63      2.18 o 
  -8   6   2      142.25      147.77      6.21 o 
  -7   6   2      155.80      159.58      4.50 o 
  -6   6   2      918.30      936.21     18.43 o 
  -5   6   2      250.53      214.13      5.02 o 
  -4   6   2        0.21        2.05      1.14 o 
  -3   6   2       99.41       90.99      3.39 o 
  -2   6   2       16.83       13.48      2.31 o 
  -1   6   2      960.53     1069.00     35.69 o 
   0   6   2     4793.43     5140.77    159.19 o 
   1   6   2      962.96     1072.38     25.18 o 
   2   6   2        7.62        6.75      0.80 o 
   3   6   2      102.77       93.93      6.37 o 
   4   6   2        0.87        3.54      1.16 o 
   5   6   2      252.78      219.88      4.87 o 
   6   6   2      941.84      967.94     18.13 o 
   7   6   2      154.57      157.87      5.31 o 
   8   6   2      143.08      145.29      5.27 o 
   9   6   2       25.54       19.70      2.10 o 
  10   6   2       65.16       69.19      2.86 o 
  11   6   2        2.95        3.98      2.05 o 
  12   6   2       25.91       26.32      3.34 o 
 -12   7   2        2.95        0.00      3.08 o 
 -11   7   2       68.70       61.88      6.42 o 
 -10   7   2       34.54       26.96      4.75 o 
  -9   7   2       19.02       17.97      3.85 o 
  -8   7   2       74.60       67.65      3.92 o 
  -7   7   2      449.77      415.29     11.97 o 
  -6   7   2       31.76       39.05      2.77 o 
  -5   7   2      807.48      753.12     18.80 o 
  -4   7   2       92.69       83.55      3.58 o 
  -3   7   2     1004.86      992.45     22.91 o 
  -2   7   2      890.37      789.01     27.99 o 
  -1   7   2     1116.66     1035.50     35.18 o 
   0   7   2     1185.63     1227.81     40.57 o 
   1   7   2     1127.80     1041.88     24.82 o 
   2   7   2      882.06      808.29     19.64 o 
   3   7   2      965.81      962.77     18.67 o 
   4   7   2       95.21       89.20      2.87 o 
   5   7   2      817.21      761.63     20.86 o 
   6   7   2       32.28       38.35      2.42 o 
   7   7   2      447.70      428.65     17.46 o 
   8   7   2       73.93       68.81      5.78 o 
   9   7   2       18.22       16.18      3.47 o 
  10   7   2       33.91       40.31      4.75 o 
 -12   8   2       41.36       43.91      5.91 o 
 -11   8   2        1.58        4.49      3.21 o 
 -10   8   2       63.18       67.14      6.80 o 
  -9   8   2      155.54      150.33     10.01 o 
  -8   8   2       15.37       17.32      2.41 o 
  -7   8   2       54.55       56.28      3.48 o 
  -6   8   2      244.13      261.62      8.26 o 
  -5   8   2       32.52       30.65      4.81 o 
  -4   8   2      654.42      697.15     17.12 o 
  -3   8   2        1.92        5.42      2.95 o 
  -2   8   2      638.71      619.81     22.59 o 
  -1   8   2      155.24      129.79      7.32 o 
   0   8   2       22.34       31.59      2.47 o 
   1   8   2      161.13      137.20      7.25 o 
   2   8   2      609.76      601.08     21.37 o 
   3   8   2        2.55       10.83      2.22 o 
   4   8   2      632.55      676.15     13.85 o 
   5   8   2       32.11       29.75      1.85 o 
   6   8   2      238.74      252.91      7.89 o 
   7   8   2       55.70       56.23      5.39 o 
   8   8   2       19.68       20.93      3.72 o 
   9   8   2      154.17      175.36     10.01 o 
  10   8   2       60.68       61.11      6.03 o 
 -11   9   2       92.52       89.61      8.34 o 
 -10   9   2        5.36        3.47      3.21 o 
  -9   9   2       96.33       74.56      4.53 o 
  -8   9   2       15.71       15.12      2.31 o 
  -7   9   2       14.86       11.99      2.10 o 
  -6   9   2       55.64       42.53      3.05 o 
  -5   9   2      294.88      276.54     15.47 o 
  -4   9   2       61.47       47.44      4.04 o 
  -3   9   2      582.88      543.62     13.61 o 
  -2   9   2      141.73      165.35      8.99 o 
  -1   9   2      525.93      539.45     14.61 o 
   0   9   2      420.40      459.61     12.97 o 
   1   9   2      543.12      512.96     14.28 o 
   2   9   2      140.61      166.89      8.34 o 
   3   9   2      560.85      527.14     11.74 o 
   4   9   2       62.53       49.88      2.44 o 
   5   9   2      295.67      277.87      7.46 o 
   6   9   2       52.72       43.99      2.96 o 
   7   9   2       12.02        6.93      2.95 o 
   8   9   2       15.12       12.45      3.47 o 
   9   9   2      102.93       96.67      7.45 o 
  10   9   2        5.56       -0.77      2.82 o 
  11   9   2       88.89      101.55      8.34 o 
 -10  10   2       29.40       37.87      5.78 o 
  -9  10   2       28.43       28.77      6.80 o 
  -8  10   2       55.36       62.41      4.75 o 
  -7  10   2       30.49       27.73      2.71 o 
  -6  10   2        4.50        7.88      1.80 o 
  -5  10   2       63.56       60.61      3.47 o 
  -4  10   2       60.23       63.76      3.28 o 
  -3  10   2       68.48       72.32      5.01 o 
  -2  10   2      406.69      410.82     13.42 o 
  -1  10   2       19.45       17.23      2.34 o 
   0  10   2      115.98      128.12      5.57 o 
   1  10   2       18.16       20.19      2.43 o 
   2  10   2      434.99      419.78     12.23 o 
   3  10   2       69.17       69.63      2.71 o 
   4  10   2       54.05       59.03      2.66 o 
   5  10   2       62.87       63.28      2.82 o 
   6  10   2        6.77       10.51      1.94 o 
   7  10   2       30.37       18.36      3.85 o 
   8  10   2       49.94       59.95      6.03 o 
   9  10   2       28.21       25.16      4.49 o 
  10  10   2       27.38       42.11      5.65 o 
 -10  11   2        4.34        1.93      3.47 o 
  -9  11   2       37.58       35.18      4.69 o 
  -8  11   2        4.23        6.79      2.16 o 
  -7  11   2      103.51       90.35      4.84 o 
  -6  11   2       23.52       29.44      2.71 o 
  -5  11   2       13.13       11.33      1.92 o 
  -4  11   2      170.88      164.13      7.00 o 
  -3  11   2       34.55       30.04      2.03 o 
  -2  11   2        9.28        4.76      2.70 o 
  -1  11   2       17.55       13.96      2.39 o 
   0  11   2       67.34       58.46      8.60 o 
   1  11   2       28.79       25.96      4.94 o 
   2  11   2        9.59       10.22      4.49 o 
   3  11   2       35.04       31.09      1.93 o 
   4  11   2      169.48      179.90      5.17 o 
   5  11   2       15.85       15.11      1.81 o 
   6  11   2       23.18       27.97      2.71 o 
   7  11   2      103.48       97.05      7.83 o 
   8  11   2        3.94        7.06      3.34 o 
   9  11   2       34.69       33.25      5.14 o 
  10  11   2        4.17        2.70      3.47 o 
  -9  12   2        3.01        4.55      2.28 o 
  -8  12   2       20.91       25.82      3.02 o 
  -7  12   2        8.61        5.26      1.99 o 
  -6  12   2       94.32      103.38      5.12 o 
  -5  12   2       53.79       48.40      2.79 o 
  -4  12   2      215.52      215.74      6.38 o 
  -3  12   2       14.10       13.39      1.53 o 
  -2  12   2      172.15      169.06      7.30 o 
  -1  12   2       25.46       27.00      3.03 o 
   0  12   2       34.01       36.76      3.47 o 
   1  12   2       23.57       25.59      3.53 o 
   2  12   2      159.00      180.99      7.27 o 
   3  12   2       14.26       18.97      2.65 o 
   4  12   2      218.60      238.07      6.35 o 
   5  12   2       52.08       46.97      3.23 o 
   6  12   2      100.18      116.89      5.58 o 
   7  12   2        8.25        6.68      3.34 o 
   8  12   2       25.02       35.82      5.39 o 
   9  12   2        2.93        3.34      3.47 o 
  -8  13   2       14.34        9.94      2.46 o 
  -7  13   2       16.14       16.57      2.20 o 
  -6  13   2        1.69        1.96      1.50 o 
  -5  13   2      271.88      266.45      7.65 o 
  -4  13   2       45.30       48.33      2.72 o 
  -3  13   2      446.87      430.16     13.75 o 
  -2  13   2       12.84        6.03      2.36 o 
  -1  13   2      155.46      145.65      8.22 o 
   0  13   2        1.12       -2.38      3.92 o 
   1  13   2      147.00      146.03      6.78 o 
   2  13   2       11.80       10.45      2.95 o 
   3  13   2      440.16      410.17     17.97 o 
   4  13   2       45.56       45.55      2.66 o 
   5  13   2      276.23      281.24      9.19 o 
   6  13   2        1.84       -1.01      1.99 o 
   7  13   2       18.89       22.21      4.75 o 
   8  13   2       13.49        8.60      3.85 o 
  -7  14   2        7.79        5.97      2.21 o 
  -6  14   2       11.21       12.35      2.01 o 
  -5  14   2       14.00       16.95      2.72 o 
  -4  14   2      148.33      157.46      5.36 o 
  -3  14   2       18.40       16.87      2.90 o 
  -2  14   2      244.04      231.76      9.35 o 
  -1  14   2        4.71        3.08      2.18 o 
   0  14   2        2.31       -0.08      1.86 o 
   1  14   2        4.76        0.82      3.79 o 
   2  14   2      237.73      228.62      9.13 o 
   3  14   2       17.99       19.05      2.96 o 
   4  14   2      147.47      156.36      5.22 o 
   5  14   2       13.96       15.40      2.37 o 
   6  14   2       12.63       12.15      3.27 o 
   7  14   2        7.65        6.84      2.31 o 
  -6  15   2       19.87       23.91      2.46 o 
  -5  15   2        4.82        4.19      1.69 o 
  -4  15   2        5.59        4.59      2.40 o 
  -3  15   2       58.12       52.74      4.69 o 
  -2  15   2       34.71       39.30      3.94 o 
  -1  15   2        4.49        1.85      2.13 o 
   0  15   2        1.11        0.32      1.95 o 
   1  15   2        3.78        4.63      2.37 o 
   2  15   2       33.48       40.84      3.94 o 
   3  15   2       56.38       59.33      4.60 o 
   4  15   2        5.55        5.01      3.72 o 
   5  15   2        6.58        4.85      1.98 o 
   6  15   2       20.17       22.19      5.91 o 
  -4  16   2       10.02        7.60      2.76 o 
  -3  16   2        0.07        0.58      2.27 o 
  -2  16   2       16.31       15.35      3.85 o 
  -1  16   2        2.32        0.23      2.26 o 
   0  16   2       64.64       71.01      5.26 o 
   1  16   2        2.47        6.33      2.54 o 
   2  16   2       14.71       15.14      3.04 o 
   3  16   2        0.07        1.11      2.41 o 
   4  16   2       10.08        8.34      4.24 o 
   0   0   3     3424.20     3340.93     72.49 o 
   1   0   3       60.66       65.97      1.56 o 
   2   0   3     4127.78     4341.31     76.91 o 
   3   0   3     3581.06     3727.09     57.21 o 
   4   0   3     6753.10     6988.76    107.03 o 
   5   0   3     1198.06     1296.78     20.47 o 
   6   0   3     2357.51     2385.41     37.10 o 
   7   0   3      100.67       98.49      4.53 o 
   8   0   3        0.22        0.64      1.54 o 
   9   0   3       26.55       23.37      2.13 o 
  10   0   3      295.54      299.43      8.99 o 
  11   0   3       34.49       30.54      3.98 o 
  12   0   3       48.82       52.18      3.40 o 
  13   0   3        0.38       -0.40      1.59 o 
 -13   1   3       33.21       29.13      2.86 o 
 -12   1   3        1.22        0.24      1.50 o 
 -11   1   3      198.32      191.79      6.67 o 
 -10   1   3       26.09       27.13      5.52 o 
  -9   1   3       35.46       40.64      2.30 o 
  -8   1   3      101.07       90.61      3.76 o 
  -7   1   3      365.85      343.72      7.40 o 
  -6   1   3      325.49      316.87      7.13 o 
  -5   1   3     2212.13     2248.39     35.11 o 
  -4   1   3      353.73      387.20      6.77 o 
  -3   1   3     4291.64     4383.25     59.88 o 
  -2   1   3     2194.77     2307.21     31.99 o 
  -1   1   3     1837.63     1847.97     23.99 o 
   0   1   3     2041.46     1964.55     67.99 o 
   1   1   3     1956.19     1968.92     29.37 o 
   2   1   3     2208.49     2337.14     35.80 o 
   3   1   3     4270.10     4317.62     77.18 o 
   4   1   3      343.34      378.10      6.61 o 
   5   1   3     2186.46     2228.82     34.90 o 
   6   1   3      326.11      325.68      7.95 o 
   7   1   3      330.62      305.26      7.80 o 
   8   1   3      100.62       93.44      2.97 o 
   9   1   3       46.32       48.30      2.81 o 
  10   1   3       26.70       25.47      2.27 o 
  11   1   3      193.10      173.49     11.04 o 
  12   1   3        1.26        3.27      1.63 o 
  13   1   3       30.36       29.51      2.85 o 
 -13   2   3        4.63        4.68      1.86 o 
 -12   2   3      180.80      189.19      6.85 o 
 -11   2   3        3.93        4.11      1.40 o 
 -10   2   3      134.41      138.74      4.58 o 
  -9   2   3        9.51       12.90      1.55 o 
  -8   2   3       15.11       14.54      1.53 o 
  -7   2   3        7.34        9.28      1.27 o 
  -6   2   3      390.15      374.85      7.87 o 
  -5   2   3      783.55      846.84     13.96 o 
  -4   2   3      643.99      693.82     11.37 o 
  -3   2   3      885.76      903.88     14.61 o 
  -2   2   3     2626.69     2665.52     37.34 o 
  -1   2   3      105.92      111.12      2.02 o 
   0   2   3      321.66      345.65      5.17 o 
   1   2   3      100.41      103.24      2.16 o 
   2   2   3     2730.47     2766.19     48.13 o 
   3   2   3      907.12      908.21     14.57 o 
   4   2   3      613.35      673.31     11.26 o 
   5   2   3      783.76      840.03     13.80 o 
   6   2   3      354.32      348.27      6.50 o 
   7   2   3        6.44       10.43      2.21 o 
   8   2   3       18.42       18.87      1.58 o 
   9   2   3        9.53       12.54      1.72 o 
  10   2   3      141.89      157.27      5.54 o 
  11   2   3        3.68        3.07      1.59 o 
  12   2   3      176.79      174.02      6.67 o 
  13   2   3        4.52        5.20      1.90 o 
 -13   3   3       72.79       68.37      4.08 o 
 -12   3   3        8.07        7.20      1.66 o 
 -11   3   3       83.66       77.56      3.41 o 
 -10   3   3        7.38        5.49      1.36 o 
  -9   3   3       84.35       81.84      3.23 o 
  -8   3   3        2.64        1.73      1.09 o 
  -7   3   3       32.12       27.35      1.63 o 
  -6   3   3      131.84      138.69      3.26 o 
  -5   3   3      361.80      332.32      6.84 o 
  -4   3   3     1363.42     1307.18     20.70 o 
  -3   3   3       73.25       53.44      2.29 o 
  -2   3   3      329.99      314.03      5.48 o 
  -1   3   3      734.69      773.41     23.07 o 
   0   3   3      104.81       97.65      6.10 o 
   1   3   3      816.14      840.09     14.69 o 
   2   3   3      322.17      309.46      5.97 o 
   3   3   3       68.93       55.44      2.94 o 
   4   3   3     1335.28     1285.69     23.73 o 
   5   3   3      351.87      330.27      6.90 o 
   6   3   3      135.22      143.51      3.18 o 
   7   3   3       20.77       17.24      1.18 o 
   8   3   3        3.07        0.81      0.78 o 
   9   3   3       93.09       95.17      3.10 o 
  10   3   3        6.81        6.33      1.54 o 
  11   3   3       82.50       76.56      5.33 o 
  12   3   3        7.84        9.64      1.99 o 
  13   3   3       70.65       59.69      3.86 o 
 -13   4   3        0.59       -1.39      2.02 o 
 -12   4   3       76.80       82.45      3.67 o 
 -11   4   3       11.22       10.43      1.62 o 
 -10   4   3       63.89       68.54      4.78 o 
  -9   4   3       21.22       18.40      1.69 o 
  -8   4   3       82.12       97.08      3.30 o 
  -7   4   3       13.09       13.71      2.09 o 
  -6   4   3      240.51      250.03      4.88 o 
  -5   4   3      239.66      229.66      7.11 o 
  -4   4   3     2804.24     3015.10     54.49 o 
  -3   4   3      402.68      437.31      8.62 o 
  -2   4   3      472.46      454.08     11.18 o 
  -1   4   3      120.40      177.89      6.61 o 
   0   4   3      569.33      539.02     10.01 o 
   1   4   3      129.45      184.86      7.19 o 
   2   4   3      463.27      451.89     15.15 o 
   3   4   3      398.87      431.36      8.53 o 
   4   4   3     2827.93     3045.59     66.67 o 
   5   4   3      244.20      252.90     10.14 o 
   6   4   3      228.93      236.78      5.44 o 
   7   4   3       13.00       12.70      1.42 o 
   8   4   3       82.99      100.87      2.80 o 
   9   4   3       22.68       25.96      1.71 o 
  10   4   3       65.70       66.26      3.38 o 
  11   4   3       10.99        7.96      1.99 o 
  12   4   3       74.17       81.68      4.17 o 
  13   4   3        0.58       -0.71      2.70 o 
 -12   5   3        3.05        3.27      1.46 o 
 -11   5   3       95.31       94.48      3.71 o 
 -10   5   3       16.63       15.55      1.65 o 
  -9   5   3       47.40       47.03      2.31 o 
  -8   5   3      162.77      165.59      4.62 o 
  -7   5   3       53.64       49.39      3.97 o 
  -6   5   3      133.31      134.58      4.14 o 
  -5   5   3      884.71      823.36     16.05 o 
  -4   5   3       49.86       53.48      1.92 o 
  -3   5   3     2487.38     2552.76     57.54 o 
  -2   5   3      124.40      124.20      4.04 o 
  -1   5   3      106.52      125.17      3.54 o 
   0   5   3     2321.25     2242.25     70.74 o 
   1   5   3       83.51      100.85      3.27 o 
   2   5   3      128.99      123.33      4.19 o 
   3   5   3     2529.23     2624.53     57.50 o 
   4   5   3       47.11       50.83      1.73 o 
   5   5   3      907.45      828.40     19.58 o 
   6   5   3      134.44      133.66      4.64 o 
   7   5   3       47.32       41.18      1.80 o 
   8   5   3      166.34      167.67      5.34 o 
   9   5   3       55.44       52.75      2.04 o 
  10   5   3       16.51       13.99      1.88 o 
  11   5   3       95.57       94.16      5.97 o 
  12   5   3        3.04        1.77      1.59 o 
 -12   6   3       38.59       47.14      3.51 o 
 -11   6   3       14.52       14.19      2.16 o 
 -10   6   3      116.26      118.87      4.96 o 
  -9   6   3       41.94       37.39      1.99 o 
  -8   6   3        5.41        6.90      1.38 o 
  -7   6   3       74.20       74.48      2.89 o 
  -6   6   3      273.19      288.07      6.71 o 
  -5   6   3      349.73      324.28      7.12 o 
  -4   6   3      917.31      927.02     22.11 o 
  -3   6   3      636.41      573.59     14.30 o 
  -2   6   3     1919.11     2026.46     45.09 o 
  -1   6   3      295.49      358.43     14.38 o 
   0   6   3      322.96      397.97     14.89 o 
   1   6   3      309.91      395.92     14.12 o 
   2   6   3     1924.80     2010.13     36.85 o 
   3   6   3      650.30      578.10     14.39 o 
   4   6   3      924.12      918.56     21.79 o 
   5   6   3      342.43      330.99      6.86 o 
   6   6   3      278.84      286.32      8.02 o 
   7   6   3       75.37       80.87      3.45 o 
   8   6   3        8.62       11.40      1.70 o 
   9   6   3       42.14       38.65      1.99 o 
  10   6   3      122.50      124.53      6.16 o 
  11   6   3       14.41       16.95      2.70 o 
  12   6   3       40.95       45.96      4.24 o 
 -12   7   3        1.72        0.93      1.83 o 
 -11   7   3       55.95       62.91      6.68 o 
 -10   7   3        7.04        3.08      3.08 o 
  -9   7   3       55.94       53.08      3.64 o 
  -8   7   3       23.68       23.04      2.49 o 
  -7   7   3      205.69      197.52      7.09 o 
  -6   7   3       25.10       28.18      2.53 o 
  -5   7   3      447.52      402.46     11.42 o 
  -4   7   3      140.88      156.50      5.37 o 
  -3   7   3      628.70      581.08     14.40 o 
  -2   7   3       44.95       41.43      2.06 o 
  -1   7   3      293.33      250.59     11.43 o 
   0   7   3       56.07      101.03      5.78 o 
   1   7   3      336.77      302.46     11.43 o 
   2   7   3       44.47       39.60      1.76 o 
   3   7   3      604.76      563.79     11.57 o 
   4   7   3      137.63      156.11      6.42 o 
   5   7   3      453.34      420.77     10.96 o 
   6   7   3       22.88       22.59      3.59 o 
   7   7   3      197.27      190.90     10.01 o 
   8   7   3       23.22       22.21      3.47 o 
   9   7   3       58.22       52.51      5.14 o 
  10   7   3        7.24       10.14      3.21 o 
  11   7   3       54.06       48.01      4.75 o 
  12   7   3        1.60        2.82      2.18 o 
 -11   8   3        8.45        8.47      3.85 o 
 -10   8   3       64.05       66.11      6.80 o 
  -9   8   3       81.57       87.70      4.72 o 
  -8   8   3       61.27       67.96      4.01 o 
  -7   8   3       28.42       28.75      2.68 o 
  -6   8   3      345.76      352.60     10.53 o 
  -5   8   3       17.86       16.56      2.06 o 
  -4   8   3      481.57      507.57     13.29 o 
  -3   8   3       92.66      115.04      4.34 o 
  -2   8   3      682.45      701.07     21.70 o 
  -1   8   3      106.84      109.38      6.68 o 
   0   8   3      616.19      620.71     22.47 o 
   1   8   3      113.14      126.71      6.55 o 
   2   8   3      663.39      702.07     16.58 o 
   3   8   3       98.30      120.38      3.55 o 
   4   8   3      473.84      496.82     10.62 o 
   5   8   3       16.03       14.76      1.80 o 
   6   8   3      348.53      352.14     15.53 o 
   7   8   3       30.02       31.07      4.11 o 
   8   8   3       55.30       69.32      5.91 o 
   9   8   3       82.30       72.66      6.42 o 
  10   8   3       60.37       62.14      6.16 o 
 -11   9   3       72.68       64.83      7.19 o 
 -10   9   3       24.56       15.28      4.36 o 
  -9   9   3       29.89       34.27      3.98 o 
  -8   9   3       14.91        8.75      2.63 o 
  -7   9   3       31.44       29.84      2.80 o 
  -6   9   3       19.81       22.21      2.40 o 
  -5   9   3      290.00      261.86      8.57 o 
  -4   9   3       69.16       66.71      3.48 o 
  -3   9   3      595.40      594.85     31.52 o 
  -2   9   3      114.84      113.95      3.87 o 
  -1   9   3      457.69      403.49     16.43 o 
   0   9   3       34.69       37.59      2.98 o 
   1   9   3      453.78      401.25     11.72 o 
   2   9   3      114.47      108.27      5.22 o 
   3   9   3      574.38      571.83     12.11 o 
   4   9   3       72.58       71.65      2.83 o 
   5   9   3      311.19      293.19      8.69 o 
   6   9   3       19.47       27.34      4.11 o 
   7   9   3       38.61       32.74      4.36 o 
   8   9   3       15.55       13.86      3.47 o 
   9   9   3       25.36       28.24      4.49 o 
  10   9   3       24.44       18.61      4.24 o 
 -10  10   3       61.87       67.78      7.32 o 
  -9  10   3        8.53       12.82      2.50 o 
  -8  10   3       17.26       18.24      2.59 o 
  -7  10   3       11.73        9.67      2.06 o 
  -6  10   3       73.94       80.64      4.32 o 
  -5  10   3       72.45       70.34      3.75 o 
  -4  10   3      447.43      453.89     12.26 o 
  -3  10   3      171.63      173.86      7.90 o 
  -2  10   3      266.23      263.58      7.51 o 
  -1  10   3      110.42      115.26      5.37 o 
   0  10   3       21.09       34.50      2.99 o 
   1  10   3      111.22      109.25      6.80 o 
   2  10   3      238.21      234.03     11.17 o 
   3  10   3      170.81      174.51      4.91 o 
   4  10   3      440.33      431.57      9.91 o 
   5  10   3       73.20       63.68      6.16 o 
   6  10   3       88.35       96.93      7.32 o 
   7  10   3       12.08       16.18      3.59 o 
   8  10   3       13.05       13.35      3.59 o 
   9  10   3        9.24       12.32      3.59 o 
  10  10   3       56.19       56.36      6.42 o 
 -10  11   3        9.69       14.25      4.17 o 
  -9  11   3       15.59       11.03      2.46 o 
  -8  11   3       60.54       56.84      4.10 o 
  -7  11   3        0.78       -1.54      1.54 o 
  -6  11   3       50.67       50.25      3.79 o 
  -5  11   3      282.98      280.04      9.03 o 
  -4  11   3       69.47       74.08      3.75 o 
  -3  11   3      185.49      169.58      5.84 o 
  -2  11   3       36.95       27.80      3.03 o 
  -1  11   3       53.37       50.40      3.71 o 
   0  11   3      364.78      340.00     12.77 o 
   1  11   3       46.63       46.86      4.75 o 
   2  11   3       36.43       28.41      2.80 o 
   3  11   3      181.61      173.60      5.70 o 
   4  11   3       71.26       73.60      3.09 o 
   5  11   3      287.87      276.63      9.04 o 
   6  11   3       51.99       51.86      5.78 o 
   7  11   3        1.66        0.39      2.82 o 
   8  11   3       61.57       63.55      6.55 o 
   9  11   3       14.86       10.14      3.59 o 
  10  11   3        9.55       16.82      4.36 o 
  -9  12   3        7.25        4.77      2.28 o 
  -8  12   3       19.29       18.85      7.64 o 
  -7  12   3       43.11       48.33      3.73 o 
  -6  12   3       83.82       87.21      4.74 o 
  -5  12   3        0.57        0.80      1.61 o 
  -4  12   3      281.89      291.78      9.16 o 
  -3  12   3       56.36       51.73      3.75 o 
  -2  12   3      128.26      129.40      7.19 o 
  -1  12   3      100.30       91.54      5.15 o 
   0  12   3        1.66        0.19      1.72 o 
   1  12   3      100.05       87.91      9.69 o 
   2  12   3      134.75      135.48      6.16 o 
   3  12   3       57.24       59.14      3.01 o 
   4  12   3      284.63      294.56      7.85 o 
   5  12   3        0.79        3.48      1.83 o 
   6  12   3       86.32      105.40      8.47 o 
   7  12   3       42.80       55.33      6.42 o 
   8  12   3       22.77       23.49      4.75 o 
   9  12   3        7.28        5.39      3.47 o 
  -8  13   3       14.89       17.63      3.08 o 
  -7  13   3       46.81       42.20      3.60 o 
  -6  13   3        7.17       11.21      2.21 o 
  -5  13   3       78.22       78.24      4.88 o 
  -4  13   3       23.34       20.39      2.03 o 
  -3  13   3      209.38      182.15      8.02 o 
  -2  13   3       65.05       70.69      5.07 o 
  -1  13   3      193.18      182.62      7.97 o 
   0  13   3       46.82       46.44      3.90 o 
   1  13   3      201.29      206.58      8.22 o 
   2  13   3       65.71       72.49      4.71 o 
   3  13   3      206.69      180.18      7.57 o 
   4  13   3       22.45       22.62      4.17 o 
   5  13   3       77.93       76.05      4.37 o 
   6  13   3        7.40       10.78      3.98 o 
   7  13   3       49.63       54.56      6.55 o 
   8  13   3       15.07       19.51      4.75 o 
  -7  14   3        9.83        9.83      2.13 o 
  -6  14   3       54.96       57.88      3.51 o 
  -5  14   3        1.06       -0.28      1.73 o 
  -4  14   3       69.52       69.78      5.25 o 
  -3  14   3        1.72        1.85      3.85 o 
  -2  14   3      111.82      114.20      8.99 o 
  -1  14   3        9.44       11.99      2.63 o 
   0  14   3       66.17       72.93      4.92 o 
   1  14   3        9.02        7.25      4.04 o 
   2  14   3      110.90      116.18      8.22 o 
   3  14   3        1.63        3.31      2.31 o 
   4  14   3       65.75       71.13      4.81 o 
   5  14   3        1.02       -1.26      1.66 o 
   6  14   3       54.99       71.76      7.57 o 
   7  14   3        9.43       11.04      4.24 o 
  -5  15   3       50.57       56.08      4.02 o 
  -4  15   3        1.50        1.09      2.27 o 
  -3  15   3       40.28       36.66      3.95 o 
  -2  15   3       12.18       11.81      2.67 o 
  -1  15   3       18.94       15.04      3.02 o 
   0  15   3        4.91       -0.39      2.57 o 
   1  15   3       15.67       13.22      2.83 o 
   2  15   3       12.43       14.54      2.89 o 
   3  15   3       38.31       40.95      6.16 o 
   4  15   3        1.43        1.03      3.34 o 
   5  15   3       51.41       52.74      3.92 o 
  -3  16   3        6.95        7.56      2.77 o 
  -2  16   3       19.70       15.87      3.22 o 
  -1  16   3        7.42        6.91      2.54 o 
   0  16   3        4.41        6.17      4.75 o 
   1  16   3        7.09        6.70      4.75 o 
   2  16   3       18.08       20.71      5.46 o 
   3  16   3        6.93        3.98      3.85 o 
   0   0   4      377.84      376.22      9.08 o 
   1   0   4      214.46      181.97      3.48 o 
   2   0   4     1334.66     1380.06     22.46 o 
   3   0   4      186.45      196.56      3.75 o 
   4   0   4      220.12      295.04      4.71 o 
   5   0   4      240.03      243.90      5.67 o 
   6   0   4     1309.59     1314.32     22.49 o 
   7   0   4      382.79      372.11      9.99 o 
   8   0   4       53.51       50.33      2.90 o 
   9   0   4        1.28        0.32      1.80 o 
  10   0   4      126.45      117.96      4.90 o 
  11   0   4        1.47        2.38      2.25 o 
  12   0   4       12.88        9.97      2.04 o 
  13   0   4        4.42        7.13      2.04 o 
 -13   1   4       18.58       20.29      2.54 o 
 -12   1   4        5.15        7.57      1.91 o 
 -11   1   4      112.92      115.74      4.99 o 
 -10   1   4        5.60        9.36      1.77 o 
  -9   1   4      251.38      265.78      7.90 o 
  -8   1   4       55.18       46.38      2.77 o 
  -7   1   4      382.11      384.71      8.59 o 
  -6   1   4      179.77      192.94      5.03 o 
  -5   1   4     1193.33     1186.37     19.25 o 
  -4   1   4      176.96      182.79      3.32 o 
  -3   1   4     1519.35     1583.55     20.57 o 
  -2   1   4      422.14      443.18      6.11 o 
  -1   1   4     3249.25     3066.38     47.07 o 
   0   1   4      735.99      853.07     13.67 o 
   1   1   4     3184.69     3044.55     47.07 o 
   2   1   4      411.66      431.67      7.38 o 
   3   1   4     1576.17     1634.29     25.14 o 
   4   1   4      185.19      191.55      3.74 o 
   5   1   4     1172.14     1178.20     18.97 o 
   6   1   4      180.70      199.55      4.03 o 
   7   1   4      371.57      374.74      6.86 o 
   8   1   4       56.39       50.09      2.86 o 
   9   1   4      232.28      236.81      7.67 o 
  10   1   4        5.38        6.97      2.82 o 
  11   1   4      108.86      108.98      4.90 o 
  12   1   4        5.29        4.88      1.82 o 
  13   1   4       17.53       15.87      2.39 o 
 -13   2   4        5.27        3.39      1.81 o 
 -12   2   4       62.84       67.86      3.95 o 
 -11   2   4       14.19       12.65      2.04 o 
 -10   2   4      147.01      147.11      4.75 o 
  -9   2   4       83.99       82.80      3.29 o 
  -8   2   4       14.44       13.49      1.53 o 
  -7   2   4      561.25      598.44     12.42 o 
  -6   2   4      124.27      113.81      3.80 o 
  -5   2   4       44.76       33.75      1.44 o 
  -4   2   4      557.98      540.29      9.55 o 
  -3   2   4      324.28      314.93      5.05 o 
  -2   2   4      940.67      917.39     13.18 o 
  -1   2   4      812.16      948.30     13.49 o 
   0   2   4       49.44       57.68      1.34 o 
   1   2   4      816.96      938.76     15.00 o 
   2   2   4      911.97      900.65     16.90 o 
   3   2   4      318.67      312.91      6.52 o 
   4   2   4      579.76      572.59      9.48 o 
   5   2   4       42.38       32.88      1.35 o 
   6   2   4      109.53      103.80      2.67 o 
   7   2   4      560.59      595.92     10.36 o 
   8   2   4        8.79        7.39      1.18 o 
   9   2   4       83.11       82.99      5.14 o 
  10   2   4      139.73      136.33      8.02 o 
  11   2   4       14.15       14.25      2.09 o 
  12   2   4       62.63       59.41      4.17 o 
  13   2   4        5.29        4.11      1.91 o 
 -12   3   4       20.47       19.96      2.63 o 
 -11   3   4      143.15      142.35      4.90 o 
 -10   3   4       30.78       31.87      2.24 o 
  -9   3   4       68.26       72.27      3.06 o 
  -8   3   4      130.81      109.36      3.65 o 
  -7   3   4       19.58       25.46      1.47 o 
  -6   3   4      257.99      262.97      5.35 o 
  -5   3   4      567.78      581.23      9.93 o 
  -4   3   4     1326.82     1428.96     22.88 o 
  -3   3   4     1053.89     1040.75     16.79 o 
  -2   3   4       99.72       91.86      3.19 o 
  -1   3   4      104.13       92.97      2.17 o 
   0   3   4     1286.96     1223.29     22.43 o 
   1   3   4      116.36      105.19      2.17 o 
   2   3   4       97.49       89.41      2.03 o 
   3   3   4     1056.99     1051.91     23.64 o 
   4   3   4     1332.35     1432.91     22.82 o 
   5   3   4      538.79      555.50      9.75 o 
   6   3   4      257.99      266.81      5.24 o 
   7   3   4       13.75       17.10      1.21 o 
   8   3   4      127.31      103.19      2.87 o 
   9   3   4       77.08       78.64      2.85 o 
  10   3   4       31.47       35.66      2.63 o 
  11   3   4      143.33      137.15      5.54 o 
  12   3   4       20.29       20.20      2.39 o 
 -12   4   4       70.76       75.20      3.58 o 
 -11   4   4        0.06        0.58      1.31 o 
 -10   4   4      128.24      140.40      4.66 o 
  -9   4   4       16.39       18.50      1.73 o 
  -8   4   4       26.34       27.20      2.17 o 
  -7   4   4       86.14       91.66      2.93 o 
  -6   4   4      364.04      352.12      6.71 o 
  -5   4   4       45.60       37.92      1.49 o 
  -4   4   4      844.19      882.77     14.43 o 
  -3   4   4       34.15       42.70      1.45 o 
  -2   4   4     1929.18     1832.71     33.98 o 
  -1   4   4      616.09      712.84     16.92 o 
   0   4   4        6.99        0.67      1.03 o 
   1   4   4      609.61      720.01     16.51 o 
   2   4   4     1977.73     1918.95     33.62 o 
   3   4   4       35.15       44.48      1.40 o 
   4   4   4      832.43      868.72     16.53 o 
   5   4   4       43.79       36.25      3.53 o 
   6   4   4      348.69      350.42      6.61 o 
   7   4   4       86.34       97.55      2.71 o 
   8   4   4       33.57       35.44      1.76 o 
   9   4   4       16.37       20.42      1.99 o 
  10   4   4      136.11      145.22      5.39 o 
  11   4   4        0.05       -0.06      1.93 o 
  12   4   4       67.67       68.21      5.14 o 
 -12   5   4        0.73       -0.40      1.73 o 
 -11   5   4       65.83       81.34      7.19 o 
 -10   5   4       16.12       14.95      1.67 o 
  -9   5   4      178.33      183.39     15.98 o 
  -8   5   4       11.61        9.06      1.11 o 
  -7   5   4      185.83      195.53      4.34 o 
  -6   5   4       33.36       36.49      1.54 o 
  -5   5   4      885.28      876.33     25.47 o 
  -4   5   4      260.02      235.12      5.89 o 
  -3   5   4     1570.73     1619.64     36.97 o 
  -2   5   4       22.34       21.48      1.66 o 
  -1   5   4     1242.20     1285.48     30.03 o 
   0   5   4        0.61        0.31      0.76 o 
   1   5   4     1323.03     1362.71     29.62 o 
   2   5   4       22.41       20.41      2.05 o 
   3   5   4     1551.51     1621.71     36.74 o 
   4   5   4      259.56      234.01      5.13 o 
   5   5   4      915.53      928.05     21.30 o 
   6   5   4       32.93       36.17      1.66 o 
   7   5   4      179.48      188.53      4.83 o 
   8   5   4       10.48        7.14      1.23 o 
   9   5   4      195.59      199.78      5.18 o 
  10   5   4       16.62       14.80      1.90 o 
  11   5   4       65.22       68.27      7.64 o 
  12   5   4        0.83        0.39      2.18 o 
 -12   6   4       33.26       34.85      3.20 o 
 -11   6   4        1.22        2.70      1.78 o 
 -10   6   4       40.63       47.76      3.98 o 
  -9   6   4       21.90       20.03      2.11 o 
  -8   6   4        7.15        9.29      1.32 o 
  -7   6   4       82.32       75.93      2.65 o 
  -6   6   4      385.77      361.35      8.25 o 
  -5   6   4       46.78       41.38      2.90 o 
  -4   6   4      629.36      618.76     15.80 o 
  -3   6   4       53.92       51.41      2.71 o 
  -2   6   4      422.14      385.21     10.00 o 
  -1   6   4      244.84      231.34      6.41 o 
   0   6   4      197.02      285.30      7.40 o 
   1   6   4      237.15      221.07      9.37 o 
   2   6   4      400.26      364.85     13.74 o 
   3   6   4       47.18       51.12      2.61 o 
   4   6   4      626.24      625.24     15.31 o 
   5   6   4       49.29       47.99      1.64 o 
   6   6   4      406.83      378.56     10.01 o 
   7   6   4       81.88       75.62      2.63 o 
   8   6   4       10.83       14.46      1.33 o 
   9   6   4       22.59       22.75      1.75 o 
  10   6   4       44.03       46.11      2.87 o 
  11   6   4        1.07        1.67      2.05 o 
  12   6   4       34.05       28.50      3.59 o 
 -11   7   4       80.20       90.94      4.65 o 
 -10   7   4        6.96        4.62      3.08 o 
  -9   7   4       56.82       63.39      5.46 o 
  -8   7   4       43.77       41.64      3.17 o 
  -7   7   4       29.98       24.83      3.85 o 
  -6   7   4      232.58      233.04     10.59 o 
  -5   7   4      653.55      597.97     15.88 o 
  -4   7   4      106.94      114.85      4.66 o 
  -3   7   4     1072.02     1079.40     35.18 o 
  -2   7   4      151.72      199.44     11.49 o 
  -1   7   4      440.20      464.26     11.26 o 
   0   7   4      190.67      178.57      8.47 o 
   1   7   4      391.71      424.47     16.30 o 
   2   7   4      147.41      190.48      6.41 o 
   3   7   4     1060.45     1083.75     25.74 o 
   4   7   4      108.09      120.65      4.41 o 
   5   7   4      660.36      626.36     23.24 o 
   6   7   4      234.43      227.10     11.30 o 
   7   7   4       31.21       37.36      4.11 o 
   8   7   4       44.28       42.36      4.49 o 
   9   7   4       49.64       50.58      5.14 o 
  10   7   4        6.59        4.24      2.31 o 
  11   7   4       78.79       81.52      4.02 o 
 -11   8   4       24.61       21.95      4.88 o 
 -10   8   4      117.01      129.66      9.63 o 
  -9   8   4       19.89       26.05      2.90 o 
  -8   8   4       57.50       57.18      3.76 o 
  -7   8   4      108.07      101.66      4.96 o 
  -6   8   4      111.44       97.99      4.94 o 
  -5   8   4      105.73       96.04      4.44 o 
  -4   8   4     1046.54     1014.60     24.73 o 
  -3   8   4      191.40      176.93      5.98 o 
  -2   8   4      837.10      824.61     38.58 o 
  -1   8   4      350.54      372.15     12.13 o 
   0   8   4        1.49        1.41      2.05 o 
   1   8   4      353.62      374.94      9.54 o 
   2   8   4      830.75      834.48     16.49 o 
   3   8   4      192.11      183.67      6.29 o 
   4   8   4     1061.16     1023.61     24.59 o 
   5   8   4      105.64      102.32      7.06 o 
   6   8   4      107.57      102.96      7.19 o 
   7   8   4      106.32      107.84      7.32 o 
   8   8   4       48.70       52.51      5.26 o 
   9   8   4       19.93       25.03      4.11 o 
  11   8   4       25.04       20.41      3.59 o 
 -10   9   4        6.52        8.69      2.30 o 
  -9   9   4       64.71       68.03      4.38 o 
  -8   9   4       35.83       31.98      3.15 o 
  -7   9   4       17.61       20.44      2.56 o 
  -6   9   4      154.45      140.13      5.92 o 
  -5   9   4      180.73      182.48      6.69 o 
  -4   9   4      161.90      175.67      7.00 o 
  -3   9   4      667.33      656.20     16.92 o 
  -2   9   4       16.80       15.80      1.71 o 
  -1   9   4      204.65      201.04     10.27 o 
   0   9   4       72.38       60.47      4.88 o 
   1   9   4      202.99      220.30     10.01 o 
   2   9   4       15.90       15.74      1.48 o 
   3   9   4      673.23      691.32     23.62 o 
   4   9   4      162.41      173.55      6.23 o 
   5   9   4      176.89      186.92     10.53 o 
   6   9   4      156.01      154.44      9.37 o 
   7   9   4       14.63       16.18      3.59 o 
   8   9   4       35.93       37.61      4.88 o 
   9   9   4       59.47       57.64      5.91 o 
 -10  10   4       21.60       22.66      3.08 o 
  -9  10   4       25.92       32.69      3.30 o 
  -8  10   4       25.67       29.50      3.08 o 
  -7  10   4       67.40       67.41      4.19 o 
  -6  10   4       19.76       25.66      2.71 o 
  -5  10   4        7.48        8.95      3.34 o 
  -4  10   4      172.31      168.07      6.11 o 
  -3  10   4       25.79       23.50      2.14 o 
  -2  10   4       40.69       41.28      2.49 o 
  -1  10   4        0.06        1.93      2.31 o 
   0  10   4       92.56       93.85      4.86 o 
   1  10   4        0.08       -0.22      1.57 o 
   2  10   4       43.54       40.31      2.12 o 
   3  10   4       24.90       22.45      1.82 o 
   4  10   4      160.44      157.46      6.17 o 
   5  10   4        8.03        9.11      3.21 o 
   6  10   4       15.99       17.46      3.85 o 
   7  10   4       67.22       66.76      6.42 o 
   8  10   4       28.12       31.45      4.75 o 
   9  10   4       25.41       28.11      4.62 o 
  -9  11   4       26.75       28.96      3.30 o 
  -8  11   4        4.63        7.74      2.25 o 
  -7  11   4       47.58       47.21      3.63 o 
  -6  11   4       21.31       23.13      3.27 o 
  -5  11   4      102.15      109.95      5.08 o 
  -4  11   4        3.79        4.06      4.04 o 
  -3  11   4      137.36      128.45      4.98 o 
  -2  11   4      181.46      165.51      9.11 o 
  -1  11   4       46.36       46.86      5.01 o 
   0  11   4        8.12        3.21      1.85 o 
   1  11   4       53.07       54.93      3.76 o 
   2  11   4      182.13      170.03      6.16 o 
   3  11   4      123.68      123.76      4.14 o 
   4  11   4        3.83        4.62      2.95 o 
   5  11   4      106.51      104.88      8.22 o 
   6  11   4       20.74       15.53      3.98 o 
   7  11   4       49.18       52.64      6.03 o 
   8  11   4        4.27        7.83      3.34 o 
   9  11   4       30.14       31.20      5.14 o 
  -8  12   4       20.93       24.79      3.12 o 
  -7  12   4        9.68       15.32      2.56 o 
  -6  12   4      123.91      123.96      5.83 o 
  -5  12   4       42.08       38.44      3.13 o 
  -4  12   4      168.71      182.39      6.78 o 
  -3  12   4       48.52       50.30      5.46 o 
  -2  12   4       73.15       63.55      6.16 o 
  -1  12   4       43.26       43.01      5.01 o 
   0  12   4       45.73       40.46      3.56 o 
   1  12   4       44.66       51.92      3.85 o 
   2  12   4       73.25       74.59      5.78 o 
   3  12   4       46.11       47.82      2.57 o 
   5  12   4       42.28       38.00      5.39 o 
   6  12   4      130.89      139.42     10.01 o 
   7  12   4       10.02        8.86      3.72 o 
   8  12   4       21.31       22.72      4.62 o 
  -7  13   4       16.98       20.13      2.89 o 
  -6  13   4       20.62       24.96      3.15 o 
  -5  13   4      137.80      127.17      5.83 o 
  -4  13   4       54.86       59.58      3.68 o 
  -3  13   4      122.65      126.48      8.03 o 
  -2  13   4       64.59       61.99      4.61 o 
  -1  13   4       68.56       62.01      6.03 o 
   0  13   4       17.69       13.32      2.58 o 
   1  13   4       71.01       67.55      4.59 o 
   2  13   4       64.09       72.80      4.63 o 
   3  13   4      125.23      134.14      4.58 o 
   4  13   4       54.59       59.05      3.80 o 
   5  13   4      142.30      154.82     10.78 o 
   6  13   4       20.35       20.80      4.75 o 
   7  13   4       16.12       24.26      4.88 o 
  -6  14   4       42.86       45.33      6.42 o 
  -5  14   4       12.36       13.17      2.04 o 
  -4  14   4       64.40       66.68      3.48 o 
  -3  14   4       40.34       42.84      5.26 o 
  -2  14   4       56.26       51.35      4.39 o 
  -1  14   4        5.56        2.32      2.63 o 
   0  14   4       77.45       80.74      5.23 o 
   1  14   4        5.11        4.36      2.57 o 
   2  14   4       56.67       54.14      4.29 o 
   3  14   4       40.50       42.36      6.03 o 
   4  14   4       64.17       66.23      4.08 o 
   5  14   4       11.89       17.46      4.62 o 
   6  14   4       39.27       39.41      6.16 o 
  -5  15   4       44.50       48.83      3.29 o 
  -4  15   4        1.04        1.31      2.36 o 
  -3  15   4       40.65       37.50      4.08 o 
  -2  15   4        3.26        4.48      4.17 o 
  -1  15   4       45.88       49.88      4.40 o 
   0  15   4       10.80        4.56      4.88 o 
   1  15   4       44.81       42.67      4.13 o 
   2  15   4        3.24       -0.82      1.94 o 
   4  15   4        0.97        0.12      1.87 o 
   5  15   4       40.30       38.13      6.42 o 
  -2  16   4       11.20       13.99      3.09 o 
  -1  16   4        3.62        4.21      2.52 o 
   0  16   4       24.07       27.52      3.62 o 
   1  16   4        3.69        1.42      2.26 o 
   2  16   4       13.16       17.59      4.88 o 
   0   0   5     6578.34     6660.82    144.15 o 
   1   0   5      129.81      145.10      3.06 o 
   2   0   5      723.49      599.42     10.06 o 
   3   0   5     1368.43     1433.67     26.74 o 
   4   0   5      315.21      291.51      5.42 o 
   5   0   5     1078.24     1132.49     16.27 o 
   6   0   5      458.68      429.56     11.54 o 
   7   0   5        2.47       -1.27      1.27 o 
   8   0   5      113.12      113.11      4.58 o 
   9   0   5        0.89       -0.25      1.80 o 
  10   0   5      103.63      102.76      4.67 o 
  11   0   5        1.14        3.22      2.18 o 
  12   0   5       19.28       15.05      2.27 o 
 -12   1   5        3.21        2.36      1.77 o 
 -11   1   5       44.35       49.14      3.31 o 
 -10   1   5       10.61        9.46      2.18 o 
  -9   1   5      122.17      127.54      4.99 o 
  -8   1   5       95.06       90.15      9.63 o 
  -7   1   5      341.49      388.67     10.30 o 
  -6   1   5       51.02       53.29      2.16 o 
  -5   1   5      476.83      474.36      9.81 o 
  -4   1   5      185.74      180.43      3.97 o 
  -3   1   5      274.74      263.52      5.11 o 
  -2   1   5       53.99       58.17      2.13 o 
  -1   1   5     1419.63     1457.68     27.33 o 
   0   1   5      519.50      503.98      8.54 o 
   1   1   5     1454.30     1532.98     23.69 o 
   2   1   5       54.28       56.94      1.68 o 
   3   1   5      313.80      296.24      5.30 o 
   4   1   5      184.29      181.62      4.42 o 
   5   1   5      463.77      471.73      8.33 o 
   6   1   5       52.94       54.40      1.81 o 
   7   1   5      335.87      363.88      8.11 o 
   8   1   5       96.90       98.84      4.13 o 
   9   1   5      109.66      113.89      4.81 o 
  10   1   5       10.48       11.73      1.95 o 
  11   1   5       43.03       44.48      3.18 o 
  12   1   5        3.24       -0.98      1.59 o 
 -12   2   5       22.69       16.30      2.31 o 
 -11   2   5        5.06        8.02      1.95 o 
 -10   2   5       88.70       80.81      4.04 o 
  -9   2   5       12.63       10.25      1.81 o 
  -8   2   5      155.56      156.24      4.66 o 
  -7   2   5        4.49        5.52      1.31 o 
  -6   2   5      902.01      842.46     16.57 o 
  -5   2   5      109.12      115.33      3.00 o 
  -4   2   5      235.26      203.86      4.98 o 
  -3   2   5      559.79      629.38     10.67 o 
  -2   2   5     1692.90     1606.06     22.74 o 
  -1   2   5      414.68      431.85      6.55 o 
   0   2   5      147.24       97.12      2.25 o 
   1   2   5      404.98      401.84      8.25 o 
   2   2   5     1685.45     1616.60     29.35 o 
   3   2   5      545.27      616.68     12.15 o 
   4   2   5      214.87      182.80      4.62 o 
   5   2   5      110.68      116.63      2.87 o 
   6   2   5      898.14      827.71     32.97 o 
   7   2   5        4.86        4.30      0.96 o 
   8   2   5      143.16      140.21      4.16 o 
   9   2   5       12.78       11.90      2.18 o 
  10   2   5       80.54       63.04      5.91 o 
  11   2   5        4.67        4.96      1.77 o 
  12   2   5       22.38       18.57      2.63 o 
 -12   3   5        6.25        4.30      1.82 o 
 -11   3   5       48.63       56.11      3.49 o 
 -10   3   5       32.02       31.03      2.37 o 
  -9   3   5       42.77       48.89      2.57 o 
  -8   3   5       64.65       60.58      3.21 o 
  -7   3   5       81.64       93.05      2.88 o 
  -6   3   5       81.75       86.35      3.91 o 
  -5   3   5      143.91      139.45      3.46 o 
  -4   3   5      659.85      684.45     13.31 o 
  -3   3   5      275.44      310.75      7.97 o 
  -2   3   5      188.24      198.73      4.08 o 
  -1   3   5      228.91      222.80      4.11 o 
   0   3   5      434.40      409.55      6.25 o 
   1   3   5      194.42      189.73      3.94 o 
   2   3   5      192.88      207.21      6.66 o 
   3   3   5      243.22      299.66      8.02 o 
   4   3   5      649.95      688.85     11.68 o 
   5   3   5      158.02      150.94      3.41 o 
   6   3   5       79.62       81.19      2.52 o 
   7   3   5       92.68      103.75      2.82 o 
   8   3   5       67.00       69.18      2.68 o 
   9   3   5       36.82       43.13      2.81 o 
  10   3   5       31.00       26.65      3.47 o 
  11   3   5       48.35       51.89      3.40 o 
  12   3   5        6.23        3.15      1.82 o 
 -12   4   5       21.26       21.69      2.24 o 
 -11   4   5        1.16        1.54      1.40 o 
 -10   4   5      206.11      199.21      5.93 o 
  -9   4   5        2.82        3.99      1.76 o 
  -8   4   5       31.37       28.15      1.66 o 
  -7   4   5        1.42        1.03      1.00 o 
  -6   4   5      568.84      529.57     14.34 o 
  -5   4   5       16.09       17.46      1.20 o 
  -4   4   5      570.72      534.33      9.45 o 
  -3   4   5       52.18       50.48      2.44 o 
  -2   4   5     2776.65     2631.47     41.18 o 
  -1   4   5       60.92       61.04      2.53 o 
   0   4   5      301.46      239.87      5.37 o 
   1   4   5       60.89       56.98      2.70 o 
   2   4   5     2737.18     2655.29     41.03 o 
   3   4   5       51.46       47.40      1.79 o 
   4   4   5      564.10      540.06      9.40 o 
   5   4   5       16.04       16.05      1.35 o 
   6   4   5      588.61      560.66      9.72 o 
   7   4   5        1.53        0.63      0.91 o 
   8   4   5       32.18       31.51      2.86 o 
   9   4   5        2.58        1.21      1.07 o 
  10   4   5      202.07      202.37      6.85 o 
  11   4   5        1.08        0.71      1.54 o 
  12   4   5       24.40       23.32      4.36 o 
 -12   5   5        7.81        5.42      2.13 o 
 -11   5   5       45.60       47.93      3.54 o 
 -10   5   5        0.23        0.14      1.06 o 
  -9   5   5       85.71       94.79      5.91 o 
  -8   5   5       94.43       91.67      2.89 o 
  -7   5   5      164.24      185.71      5.32 o 
  -6   5   5       34.59       32.54      1.62 o 
  -5   5   5      398.63      394.45      8.24 o 
  -4   5   5      228.48      230.77      4.71 o 
  -3   5   5     1367.16     1390.13     30.48 o 
  -2   5   5       16.86       21.65      1.88 o 
  -1   5   5      444.71      440.38     11.00 o 
   0   5   5      605.12      616.73     14.87 o 
   1   5   5      421.64      409.27     10.47 o 
   2   5   5       16.15       21.57      1.48 o 
   3   5   5     1363.22     1399.18     25.27 o 
   4   5   5      225.77      238.24      4.50 o 
   5   5   5      420.94      401.63      8.40 o 
   6   5   5       35.51       36.66      1.65 o 
   7   5   5      178.40      193.58      4.37 o 
   8   5   5       97.67       86.27      2.71 o 
   9   5   5       90.24      104.53      4.26 o 
  10   5   5        0.22       -1.03      1.03 o 
  11   5   5       47.93       43.65      4.24 o 
  12   5   5        7.65        5.14      2.57 o 
 -11   6   5        0.83       -0.22      1.63 o 
 -10   6   5       70.54       66.47      3.89 o 
  -9   6   5        5.60        7.60      1.43 o 
  -8   6   5      138.12      136.59      4.37 o 
  -7   6   5       32.26       39.19      2.12 o 
  -6   6   5       69.93       67.30      2.57 o 
  -5   6   5       58.16       62.24      2.41 o 
  -4   6   5      341.54      320.51      9.56 o 
  -3   6   5      367.49      358.12     10.29 o 
  -2   6   5      392.57      348.75      9.89 o 
  -1   6   5      141.59      107.12      4.04 o 
   0   6   5        5.27       10.01      1.28 o 
   1   6   5      147.25      119.24      3.82 o 
   2   6   5      407.51      375.66      9.13 o 
   3   6   5      369.86      383.96      9.16 o 
   4   6   5      342.13      335.58      7.04 o 
   5   6   5       56.91       64.01      2.80 o 
   6   6   5       63.06       60.98      3.53 o 
   7   6   5       32.03       33.20      1.95 o 
   8   6   5      142.75      137.52      4.21 o 
   9   6   5        5.61        3.73      1.48 o 
  10   6   5       74.04       67.40      3.53 o 
  11   6   5        0.82        1.67      2.05 o 
 -11   7   5       12.55       16.33      2.95 o 
 -10   7   5        0.71       -0.28      1.55 o 
  -9   7   5       95.15      103.58      3.80 o 
  -8   7   5       23.06       22.36      2.56 o 
  -7   7   5       21.46       30.67      2.81 o 
  -6   7   5        5.56        9.13      1.97 o 
  -5   7   5      221.82      238.16      7.89 o 
  -4   7   5       19.41       13.84      3.47 o 
  -3   7   5      265.14      256.47      8.28 o 
  -2   7   5       96.83       92.37      3.85 o 
  -1   7   5      535.01      568.06     28.63 o 
   0   7   5       10.82        9.50      1.28 o 
   1   7   5      574.74      631.70     14.51 o 
   2   7   5       95.89       94.23      5.26 o 
   3   7   5      281.87      290.03      8.32 o 
   4   7   5       18.85       12.90      1.80 o 
   5   7   5      207.84      232.24     11.55 o 
   6   7   5        6.14        6.55      2.57 o 
   7   7   5       14.18       20.54      3.59 o 
   8   7   5       23.21       21.44      2.02 o 
   9   7   5       96.30       93.42      4.16 o 
  10   7   5        0.65        0.55      1.44 o 
  11   7   5       12.25       17.84      2.95 o 
 -10   8   5       57.19       61.75      4.29 o 
  -9   8   5       19.40       22.80      2.95 o 
  -8   8   5      123.25      108.51      5.46 o 
  -7   8   5       56.44       50.37      3.58 o 
  -6   8   5      173.15      164.54      6.42 o 
  -5   8   5       61.28       62.10      3.67 o 
  -4   8   5      394.21      355.25     10.44 o 
  -3   8   5      140.38      126.32      4.87 o 
  -2   8   5      653.26      628.58     16.10 o 
  -1   8   5      130.52      133.11      4.69 o 
   0   8   5      463.69      454.81     11.62 o 
   1   8   5      130.57      127.86      7.06 o 
   2   8   5      676.14      659.35     22.85 o 
   3   8   5      133.86      112.98      7.70 o 
   4   8   5      393.45      354.20     15.92 o 
   5   8   5       62.45       64.32      5.65 o 
   6   8   5      161.30      155.47      9.24 o 
   7   8   5       58.57       55.33      5.39 o 
   8   8   5      118.12      119.52      7.96 o 
  10   8   5       54.50       56.61      5.26 o 
 -10   9   5        3.69        1.47      2.10 o 
  -9   9   5       19.12       22.22      2.90 o 
  -8   9   5        0.98        0.33      1.79 o 
  -7   9   5      147.15      142.99      6.23 o 
  -6   9   5        6.79        6.08      1.88 o 
  -5   9   5      110.15      111.59     10.21 o 
  -4   9   5      115.32      104.99      4.69 o 
  -3   9   5      346.33      356.43     10.47 o 
  -2   9   5       47.34       49.67      4.49 o 
  -1   9   5      163.21      190.65      6.08 o 
   0   9   5      111.84      105.65      3.80 o 
   1   9   5      156.38      186.66      9.24 o 
   2   9   5       45.67       47.68      3.92 o 
   3   9   5      356.05      375.07     10.93 o 
   4   9   5      114.46      112.72      7.96 o 
   5   9   5      104.84      121.57      8.22 o 
   6   9   5        6.67        2.70      2.70 o 
   7   9   5      142.96      134.80      8.99 o 
   8   9   5        1.06       -0.13      2.57 o 
   9   9   5       18.04       23.62      4.24 o 
  10   9   5        4.05        1.93      2.44 o 
  -9  10   5        4.80        3.51      2.06 o 
  -8  10   5       20.77       23.81      4.11 o 
  -7  10   5        7.89        3.45      1.97 o 
  -6  10   5       85.53       67.88      4.16 o 
  -5  10   5       47.25       43.67      3.20 o 
  -4  10   5       33.53       34.22      2.77 o 
  -3  10   5        0.50        0.92      1.38 o 
  -2  10   5      185.71      174.74      5.95 o 
  -1  10   5       51.85       54.00      2.80 o 
   0  10   5       18.33       11.68      2.82 o 
   1  10   5       53.13       55.17      3.73 o 
   2  10   5      170.85      156.97      9.11 o 
   3  10   5        0.43       -1.86      1.86 o 
   4  10   5       36.04       34.79      4.88 o 
   5  10   5       46.00       46.73      5.52 o 
   6  10   5       79.57       67.14      6.42 o 
   7  10   5        7.97        6.29      3.34 o 
   8  10   5       21.23       33.38      4.75 o 
   9  10   5        5.16        6.03      3.34 o 
  -9  11   5       38.71       40.68      3.82 o 
  -8  11   5        8.00        9.43      2.57 o 
  -7  11   5       32.69       35.83      3.53 o 
  -6  11   5       14.44       13.19      2.57 o 
  -5  11   5       35.67       40.49      3.17 o 
  -4  11   5       40.34       37.73      3.01 o 
  -3  11   5       10.46       13.96      1.99 o 
  -2  11   5       46.94       44.15      2.95 o 
  -1  11   5      187.22      190.98      7.38 o 
   0  11   5      198.70      185.76      7.58 o 
   1  11   5      186.45      190.13     10.01 o 
   2  11   5       45.77       43.55      3.45 o 
   3  11   5       13.90       15.60      3.79 o 
   4  11   5       38.64       38.77      5.26 o 
   5  11   5       35.02       33.89      5.14 o 
   6  11   5       14.55       13.74      3.85 o 
   7  11   5       30.58       38.64      5.26 o 
   8  11   5        8.10       11.17      3.72 o 
   9  11   5       42.62       51.48      6.29 o 
  -8  12   5       62.96       58.51      4.88 o 
  -7  12   5        2.29        2.09      1.97 o 
  -6  12   5       64.44       59.50      4.10 o 
  -5  12   5       23.97       17.51      3.92 o 
  -4  12   5       32.34       29.74      2.78 o 
  -3  12   5        6.45        8.58      1.88 o 
  -2  12   5      159.80      168.97      7.00 o 
  -1  12   5       44.03       33.76      4.62 o 
   0  12   5      400.76      391.08     12.79 o 
   1  12   5       42.86       36.81      7.96 o 
   2  12   5      170.49      170.17      7.19 o 
   3  12   5        6.88        3.85      3.21 o 
   4  12   5       36.77       35.56      5.39 o 
   5  12   5       23.19       24.01      4.75 o 
   6  12   5       62.20       61.49      6.80 o 
   7  12   5        2.23       -0.77      3.08 o 
   8  12   5       63.61       60.08      6.80 o 
  -7  13   5       58.30       68.06      5.52 o 
  -6  13   5       25.80       21.77      2.89 o 
  -5  13   5       38.62       40.70      3.37 o 
  -4  13   5        3.88        2.65      1.75 o 
  -3  13   5       26.06       30.09      2.73 o 
  -2  13   5       23.21       28.20      3.42 o 
  -1  13   5      102.31      103.20      5.96 o 
   0  13   5       46.95       42.64      3.85 o 
   1  13   5      107.64      105.57      5.85 o 
   2  13   5       22.78       24.06      3.02 o 
   3  13   5       31.13       32.61      5.39 o 
   4  13   5        3.32        6.03      3.47 o 
   5  13   5       39.39       41.59      6.03 o 
   6  13   5       26.34       24.52      5.01 o 
   7  13   5       57.13       67.01      7.45 o 
  -5  14   5       29.88       24.33      2.89 o 
  -4  14   5       80.79       73.98      4.32 o 
  -3  14   5        7.08        7.83      1.72 o 
  -2  14   5       10.21       11.06      2.72 o 
  -1  14   5       19.03       19.26      4.11 o 
   0  14   5      140.52      125.16      6.71 o 
   1  14   5       18.37       19.77      2.99 o 
   2  14   5       10.14       12.97      4.11 o 
   3  14   5        6.43        3.34      3.47 o 
   5  14   5       30.55       27.09      5.39 o 
  -3  15   5       32.97       32.55      3.99 o 
  -2  15   5        3.57        1.48      2.22 o 
  -1  15   5       34.53       33.10      3.84 o 
   0  15   5        0.86        1.97      2.82 o 
   1  15   5       33.26       37.60      3.93 o 
   2  15   5        3.42        1.54      3.34 o 
   3  15   5       31.35       32.86      5.91 o 
   0   0   6        7.05        4.49      1.09 o 
   1   0   6      884.30      970.04     15.82 o 
   2   0   6     1134.79     1138.61     18.39 o 
   3   0   6      593.09      545.11     10.56 o 
   4   0   6      318.56      301.80      5.71 o 
   5   0   6      120.09      106.64      2.35 o 
   6   0   6       11.55       14.96      1.86 o 
   7   0   6      529.69      532.85     14.64 o 
   8   0   6      145.02      168.41      6.04 o 
   9   0   6        0.31       -0.71      1.45 o 
  10   0   6       55.80       62.55      3.68 o 
  11   0   6        5.74        6.90      1.95 o 
  12   0   6       49.16       49.37      3.63 o 
 -12   1   6        3.18        1.24      1.77 o 
 -11   1   6       19.61       15.69      2.27 o 
 -10   1   6       76.04       66.43      3.86 o 
  -9   1   6      235.60      223.70      7.40 o 
  -8   1   6       96.86       85.90      4.04 o 
  -7   1   6      110.29      104.81      4.40 o 
  -6   1   6      111.08      115.64      4.46 o 
  -5   1   6      229.04      218.97      5.46 o 
  -4   1   6      124.02      128.49      3.40 o 
  -3   1   6     1313.16     1305.56     20.81 o 
  -2   1   6       12.56       18.47      1.09 o 
  -1   1   6      564.01      505.24     10.25 o 
   0   1   6     2182.46     2258.73     35.35 o 
   1   1   6      564.16      516.34      8.86 o 
   2   1   6       10.90       16.76      1.04 o 
   3   1   6     1273.15     1287.71     20.79 o 
   4   1   6      121.93      123.64      2.90 o 
   5   1   6      237.39      241.50      4.90 o 
   6   1   6      108.39      116.99      3.55 o 
   7   1   6      115.53      111.66      4.54 o 
   8   1   6       96.59       90.70      4.08 o 
   9   1   6      222.87      207.21      7.26 o 
  10   1   6       76.85       72.81      3.95 o 
  11   1   6       19.49       19.00      2.39 o 
  12   1   6        3.27        2.90      2.37 o 
 -12   2   6        2.00        4.54      1.86 o 
 -11   2   6       10.21       12.58      2.13 o 
 -10   2   6      163.06      165.47      6.22 o 
  -9   2   6       69.11       69.30      3.72 o 
  -8   2   6      193.34      193.63      6.54 o 
  -7   2   6       69.34       62.14      2.58 o 
  -6   2   6      411.48      407.26      8.99 o 
  -5   2   6       40.31       43.45      1.85 o 
  -4   2   6      173.31      174.28      4.93 o 
  -3   2   6      276.63      297.96      6.55 o 
  -2   2   6      593.89      570.86      9.41 o 
  -1   2   6       34.72       31.36      1.26 o 
   0   2   6      208.62      201.57      4.04 o 
   1   2   6       31.23       28.00      1.40 o 
   2   2   6      569.23      535.09      9.38 o 
   3   2   6      273.31      293.25      6.57 o 
   4   2   6      177.67      175.55      4.47 o 
   5   2   6       38.31       38.81      1.91 o 
   6   2   6      416.09      432.93      9.09 o 
   7   2   6       68.34       64.13      2.64 o 
   8   2   6      189.90      188.44      6.49 o 
   9   2   6       70.38       72.20      3.81 o 
  10   2   6      153.02      153.03      6.04 o 
  11   2   6       10.30       11.29      3.40 o 
  12   2   6        3.43        5.32      1.90 o 
 -11   3   6       14.52       18.98      2.36 o 
 -10   3   6        1.31        0.26      1.54 o 
  -9   3   6      100.48       96.48      4.55 o 
  -8   3   6       12.79       13.24      1.65 o 
  -7   3   6      246.72      247.83      6.49 o 
  -6   3   6      161.97      166.09      4.03 o 
  -5   3   6      151.90      140.13      3.49 o 
  -4   3   6       16.30       11.26      1.14 o 
  -3   3   6       51.62       43.96      1.74 o 
  -2   3   6      105.04      110.93      2.81 o 
  -1   3   6      342.24      321.91      5.99 o 
   0   3   6      148.96      153.78      2.90 o 
   1   3   6      330.10      313.80      6.74 o 
   2   3   6      105.60      113.96      3.16 o 
   3   3   6       60.27       49.11      2.45 o 
   4   3   6       13.56        9.92      1.87 o 
   5   3   6      135.26      126.49      3.30 o 
   6   3   6      159.51      156.72      3.83 o 
   7   3   6      245.29      248.69      6.15 o 
   8   3   6       11.41       12.00      1.47 o 
   9   3   6       91.62       87.23      4.17 o 
  10   3   6        1.41        1.45      1.59 o 
  11   3   6       11.09        9.59      2.00 o 
 -11   4   6        1.26        0.51      1.41 o 
 -10   4   6       62.62       65.87      3.26 o 
  -9   4   6        9.26       12.73      1.68 o 
  -8   4   6      141.29      152.47      4.10 o 
  -7   4   6        2.08        0.83      0.97 o 
  -6   4   6      411.22      432.54      9.76 o 
  -5   4   6      336.98      324.49      6.46 o 
  -4   4   6      136.16      142.63      4.67 o 
  -3   4   6       24.40       21.64      1.29 o 
  -2   4   6     1467.43     1398.94     22.82 o 
  -1   4   6       28.35       26.91      1.61 o 
   0   4   6     1260.59     1306.45     24.43 o 
   1   4   6       28.36       26.31      1.43 o 
   2   4   6     1487.52     1449.83     26.16 o 
   3   4   6       24.76       23.35      1.44 o 
   4   4   6      117.43      121.54      3.81 o 
   5   4   6      335.41      322.32      6.36 o 
   6   4   6      431.52      437.42     15.28 o 
   7   4   6        1.85        1.73      1.09 o 
   8   4   6      148.34      158.62      4.98 o 
   9   4   6        9.00       10.49      1.51 o 
  10   4   6       65.19       70.99      3.81 o 
  11   4   6        1.28        1.96      1.68 o 
 -11   5   6       52.00       61.74      4.22 o 
 -10   5   6        0.62        0.76      2.95 o 
  -9   5   6       93.59       93.73      3.12 o 
  -8   5   6       79.22       80.19      2.81 o 
  -7   5   6      251.34      241.25      5.73 o 
  -6   5   6       34.80       31.16      1.68 o 
  -5   5   6      367.02      369.05      7.15 o 
  -4   5   6      110.90      104.36      2.83 o 
  -3   5   6      135.62      124.72      3.66 o 
  -2   5   6      140.43      152.74      4.19 o 
  -1   5   6     1066.06     1036.70     20.07 o 
   0   5   6      347.45      339.28      7.45 o 
   1   5   6     1083.03     1069.32     20.01 o 
   2   5   6      141.30      150.17      4.00 o 
   3   5   6      123.09      116.70      3.34 o 
   4   5   6      111.93      112.09      2.90 o 
   5   5   6      359.22      369.97      7.10 o 
   6   5   6       33.95       28.20      1.57 o 
   7   5   6      262.46      253.40      5.70 o 
   8   5   6       78.75       80.96      3.06 o 
   9   5   6       93.40       87.22      3.31 o 
  10   5   6        0.57        0.51      2.05 o 
  11   5   6       56.19       58.80      5.01 o 
 -11   6   6       27.34       28.12      3.04 o 
 -10   6   6       42.63       46.63      3.51 o 
  -9   6   6       16.70       19.03      1.90 o 
  -8   6   6       66.81       62.88      3.55 o 
  -7   6   6       43.71       48.33      2.52 o 
  -6   6   6       77.66       76.42      3.04 o 
  -5   6   6       17.55       20.81      2.84 o 
  -4   6   6       77.46       81.27      3.03 o 
  -3   6   6       34.55       32.32      1.86 o 
  -2   6   6      168.17      166.65      5.48 o 
  -1   6   6      137.72      139.52      3.92 o 
   0   6   6      506.29      525.60     13.32 o 
   1   6   6      140.18      143.54      4.73 o 
   2   6   6      158.72      163.59      5.11 o 
   3   6   6       35.66       37.91      2.09 o 
   4   6   6       96.45       98.33      3.18 o 
   5   6   6       18.35       19.52      1.66 o 
   6   6   6       78.78       79.58      2.98 o 
   7   6   6       43.78       51.34      2.47 o 
   8   6   6       73.08       72.13      3.51 o 
   9   6   6       16.47       20.13      2.13 o 
  10   6   6       42.48       44.23      3.00 o 
  11   6   6       27.08       24.78      3.59 o 
 -10   7   6        3.94        3.52      2.70 o 
  -9   7   6       71.21       76.28      3.40 o 
  -8   7   6       38.13       35.30      2.32 o 
  -7   7   6       70.00       75.25      3.06 o 
  -6   7   6        2.27        4.19      1.23 o 
  -5   7   6       12.76       12.48      1.47 o 
  -4   7   6        0.31       -0.04      1.09 o 
  -3   7   6       20.94       20.30      2.28 o 
  -2   7   6      105.07       93.38      4.16 o 
  -1   7   6      481.31      453.42     12.04 o 
   0   7   6       18.82       35.47      2.44 o 
   1   7   6      464.09      449.50     11.59 o 
   2   7   6      109.17       95.48      3.60 o 
   3   7   6       32.66       36.85      2.03 o 
   4   7   6        0.26        0.00      1.93 o 
   5   7   6       20.30       23.79      1.94 o 
   6   7   6        2.54        3.67      1.12 o 
   7   7   6       65.69       64.90      3.92 o 
   8   7   6       38.33       38.34      3.53 o 
   9   7   6       68.14       76.54      8.34 o 
  10   7   6        3.78        3.37      1.59 o 
 -10   8   6       39.96       38.16      3.60 o 
  -9   8   6        3.21        1.72      1.90 o 
  -8   8   6      202.25      213.07      8.13 o 
  -7   8   6        4.51        4.37      2.04 o 
  -6   8   6      171.97      164.28      9.24 o 
  -5   8   6       11.28        8.06      3.85 o 
  -4   8   6       58.98       61.83      5.71 o 
  -3   8   6      226.03      232.27      7.67 o 
  -2   8   6      244.91      256.47      9.50 o 
  -1   8   6       42.01       47.35      4.94 o 
   0   8   6     1344.06     1374.29     31.84 o 
   1   8   6       46.56       54.18      2.74 o 
   2   8   6      251.55      276.40      7.53 o 
   3   8   6      232.83      235.51      5.80 o 
   4   8   6       59.91       67.60      3.10 o 
   5   8   6       12.29        9.63      3.08 o 
   6   8   6      165.58      166.25      9.76 o 
   7   8   6        4.48        4.24      2.70 o 
   8   8   6      196.56      200.40     14.19 o 
   9   8   6        3.44        4.62      2.57 o 
  10   8   6       42.24       36.24      2.89 o 
  -9   9   6       67.41       71.52      4.69 o 
  -8   9   6        4.53        4.76      2.06 o 
  -7   9   6      223.96      220.61      8.31 o 
  -6   9   6       38.27       38.26      5.20 o 
  -5   9   6      251.74      241.28      8.38 o 
  -4   9   6        7.43        3.83      1.73 o 
  -3   9   6       57.09       52.70      5.52 o 
  -2   9   6       31.90       36.31      2.68 o 
  -1   9   6      351.39      333.06      9.76 o 
   0   9   6       12.25        6.42      2.31 o 
   1   9   6      351.76      348.36      9.36 o 
   2   9   6       32.42       37.29      2.21 o 
   3   9   6       68.36       72.79      6.55 o 
   4   9   6        8.06        6.29      2.95 o 
   5   9   6      241.46      228.13     12.58 o 
   6   9   6       39.60       51.61      5.52 o 
   7   9   6      215.29      216.19     12.07 o 
   8   9   6        4.82        4.75      3.08 o 
   9   9   6       69.71       76.26      6.16 o 
  -9  10   6        6.11        6.96      2.34 o 
  -8  10   6       65.51       60.16      4.29 o 
  -7  10   6        9.12       11.18      3.40 o 
  -6  10   6      203.60      228.31     13.54 o 
  -5  10   6       93.27       81.91      4.50 o 
  -4  10   6       12.25       12.52      2.13 o 
  -3  10   6      152.10      145.63      5.77 o 
  -2  10   6       93.86       99.37      5.20 o 
  -1  10   6       13.26       16.94      1.97 o 
   0  10   6       59.27       66.25      3.23 o 
   1  10   6       12.23       13.86      1.63 o 
   2  10   6      101.39      100.64      5.03 o 
   3  10   6      154.65      131.07      9.50 o 
   4  10   6       15.60       15.02      3.72 o 
   5  10   6       94.00       86.66      7.45 o 
   6  10   6      190.70      200.27     12.20 o 
   7  10   6        9.29        8.22      3.47 o 
   8  10   6       68.83       55.97      6.16 o 
  -8  11   6       18.97       22.32      3.08 o 
  -7  11   6       31.83       31.16      5.01 o 
  -6  11   6       22.46       21.42      2.74 o 
  -5  11   6        7.68        1.52      2.44 o 
  -4  11   6      218.57      205.19      7.59 o 
  -3  11   6      116.27      113.57      5.12 o 
  -2  11   6       14.13       15.68      2.06 o 
  -1  11   6       92.29       96.15      4.22 o 
   0  11   6       59.54       59.17      5.97 o 
   1  11   6       93.83       89.67     12.13 o 
   2  11   6       15.08       16.03      2.53 o 
   3  11   6      119.95      115.93      9.11 o 
   4  11   6      218.20      207.46     12.45 o 
   5  11   6        5.90        4.62      3.34 o 
   6  11   6       22.43       19.51      4.24 o 
   7  11   6       32.62       32.74      5.14 o 
   8  11   6       18.92       22.47      4.62 o 
  -7  12   6       20.51       25.18      4.17 o 
  -6  12   6       30.29       24.55      2.99 o 
  -5  12   6       26.04       25.51      2.87 o 
  -4  12   6       70.11       70.58      4.22 o 
  -3  12   6       62.84       53.39      3.54 o 
  -2  12   6      114.85      117.37      5.46 o 
  -1  12   6       17.41       17.86      2.11 o 
   0  12   6       88.40       86.29     10.66 o 
   1  12   6       17.56       18.36      2.77 o 
   2  12   6      115.15      105.27      9.11 o 
   3  12   6       61.86       64.70      6.93 o 
   4  12   6       69.38       62.65      6.93 o 
   5  12   6       26.13       34.41      5.52 o 
   6  12   6       35.19       34.02      5.39 o 
   7  12   6       20.17       22.21      4.88 o 
  -6  13   6       32.05       31.75      3.42 o 
  -5  13   6       13.36       13.34      2.44 o 
  -4  13   6       10.92        8.69      2.09 o 
  -3  13   6       52.85       54.86      6.48 o 
  -2  13   6        1.84        1.77      1.69 o 
  -1  13   6       58.61       53.97      4.51 o 
   0  13   6       10.33        5.63      2.50 o 
   1  13   6       54.58       55.19      4.31 o 
   2  13   6        1.63       -0.26      2.95 o 
   3  13   6       56.52       56.36      6.93 o 
   4  13   6       10.77        7.96      3.85 o 
   5  13   6       14.87       21.70      4.88 o 
   6  13   6       31.18       32.35      5.52 o 
  -4  14   6       28.77       30.69      3.09 o 
  -3  14   6       12.15       14.00      2.33 o 
  -2  14   6       30.40       32.44      3.89 o 
  -1  14   6        0.30        0.01      2.10 o 
   0  14   6       52.89       55.00      4.55 o 
   1  14   6        0.44        3.85      3.47 o 
   2  14   6       32.66       42.75      6.29 o 
   3  14   6       11.79       13.61      4.49 o 
   4  14   6       30.93       28.37      5.65 o 
  -1  15   6       52.56       51.56      4.68 o 
   0  15   6        0.76       -0.36      2.22 o 
   1  15   6       55.95       48.14      6.93 o 
   0   0   7      432.67      428.61     11.43 o 
   1   0   7      112.30      138.19      3.26 o 
   2   0   7      504.56      526.40     10.75 o 
   3   0   7       34.53       33.58      1.52 o 
   4   0   7       31.17       33.88      1.53 o 
   5   0   7       18.38       15.50      1.17 o 
   6   0   7        0.33        2.59      1.86 o 
   7   0   7       74.80       73.17      3.72 o 
   8   0   7      189.25      192.76      6.81 o 
   9   0   7       97.69       87.32      4.36 o 
  10   0   7       20.53       25.53      3.47 o 
  11   0   7       23.09       23.61      4.43 o 
 -11   1   7       26.25       22.96      2.63 o 
 -10   1   7       33.88       29.62      2.81 o 
  -9   1   7      291.69      295.13     11.68 o 
  -8   1   7      209.69      204.92      7.08 o 
  -7   1   7      145.69      153.21      5.58 o 
  -6   1   7      299.09      305.42      7.08 o 
  -5   1   7      192.44      192.50      4.96 o 
  -4   1   7       12.38       11.44      1.18 o 
  -3   1   7      330.42      320.64      6.03 o 
  -2   1   7       46.93       53.48      1.84 o 
  -1   1   7      543.03      477.98      9.15 o 
   0   1   7      271.91      273.85      5.37 o 
   1   1   7      538.30      486.16      8.58 o 
   2   1   7       44.53       52.70      1.84 o 
   3   1   7      328.49      305.00      5.96 o 
   4   1   7       12.97       13.47      1.36 o 
   5   1   7      185.03      185.29      4.94 o 
   6   1   7      298.87      297.65      7.05 o 
   7   1   7      133.01      139.19      5.44 o 
   8   1   7      208.52      208.58      7.13 o 
   9   1   7      302.82      292.18      9.26 o 
  10   1   7       34.17       30.41      2.85 o 
  11   1   7       24.72       26.95      4.94 o 
 -11   2   7       48.26       54.18      3.72 o 
 -10   2   7       88.58       85.02      4.49 o 
  -9   2   7       28.88       27.36      5.20 o 
  -8   2   7       78.19       73.66      3.81 o 
  -7   2   7      161.21      156.49      4.59 o 
  -6   2   7      187.05      176.01      4.99 o 
  -5   2   7      357.73      352.38      7.83 o 
  -4   2   7      345.29      355.75      7.76 o 
  -3   2   7      236.35      228.73      5.51 o 
  -2   2   7      214.57      200.87      4.19 o 
  -1   2   7      116.59      123.90      2.90 o 
   0   2   7      108.45      112.88      2.78 o 
   1   2   7      116.75      112.22      5.89 o 
   2   2   7      220.37      204.34      6.26 o 
   3   2   7      234.12      223.97      5.51 o 
   4   2   7      335.86      338.07      7.73 o 
   5   2   7      354.13      339.65      9.96 o 
   6   2   7      171.04      162.20      4.62 o 
   7   2   7      162.68      161.78      4.61 o 
   8   2   7       69.12       66.89      3.72 o 
   9   2   7       28.70       25.02      3.15 o 
  10   2   7       92.72      100.83      4.81 o 
  11   2   7       48.44       49.29      3.58 o 
 -11   3   7       18.90       26.71      2.77 o 
 -10   3   7        4.93        6.99      4.43 o 
  -9   3   7       41.73       39.37      2.95 o 
  -8   3   7       33.10       38.24      4.17 o 
  -7   3   7      220.53      224.20      7.01 o 
  -6   3   7       94.64       96.69      3.04 o 
  -5   3   7      176.59      185.13      4.51 o 
  -4   3   7      652.89      637.25     13.24 o 
  -3   3   7      559.89      553.36     10.04 o 
  -2   3   7      100.96      105.14      3.13 o 
  -1   3   7       73.03       68.10      2.48 o 
   0   3   7      381.42      338.26      6.17 o 
   1   3   7       75.91       74.70      2.78 o 
   2   3   7       98.72       98.06      3.08 o 
   3   3   7      569.53      563.84     11.41 o 
   4   3   7      659.17      627.52     12.80 o 
   5   3   7      191.34      198.05      4.47 o 
   6   3   7       95.50       98.66      3.38 o 
   7   3   7      210.56      219.21      7.17 o 
   8   3   7       32.76       34.63      2.76 o 
   9   3   7       40.06       37.85      5.01 o 
  10   3   7        4.93        5.00      2.76 o 
  11   3   7       20.78       22.74      4.75 o 
 -11   4   7        2.91       -1.28      2.18 o 
 -10   4   7       20.73       22.96      2.49 o 
  -9   4   7        0.94       -0.09      1.29 o 
  -8   4   7      144.33      147.07      4.76 o 
  -7   4   7       38.88       40.60      4.35 o 
  -6   4   7      293.11      297.16      6.26 o 
  -5   4   7       65.35       65.26      2.40 o 
  -4   4   7      245.27      244.91      5.38 o 
  -3   4   7      491.66      487.83     10.60 o 
  -2   4   7      855.00      821.29     13.93 o 
  -1   4   7       41.12       46.80      2.26 o 
   0   4   7      222.20      222.88      5.55 o 
   1   4   7       43.57       48.06      2.68 o 
   2   4   7      843.14      823.71     15.87 o 
   3   4   7      485.92      480.60     10.05 o 
   4   4   7      278.01      267.24      6.15 o 
   5   4   7       67.48       63.11      2.30 o 
   6   4   7      281.01      281.74      7.01 o 
   7   4   7       38.35       41.44      2.22 o 
   8   4   7      145.24      138.19     10.82 o 
   9   4   7        0.95        2.79      1.59 o 
  10   4   7       24.02       22.33      2.50 o 
  11   4   7        2.94        2.99      1.81 o 
 -10   5   7        3.18        2.14      1.88 o 
  -9   5   7      115.15      122.15      5.64 o 
  -8   5   7        7.63        8.53      1.59 o 
  -7   5   7      209.93      226.06      6.32 o 
  -6   5   7       28.61       26.67      1.98 o 
  -5   5   7      189.98      200.23      5.54 o 
  -4   5   7        5.43        3.92      1.31 o 
  -3   5   7      184.25      174.39      5.05 o 
  -2   5   7       91.77       96.79      3.35 o 
  -1   5   7     1897.60     1841.04     34.53 o 
   0   5   7       38.07       33.27      2.45 o 
   1   5   7     1866.60     1879.91     34.41 o 
   2   5   7       93.08       95.59      3.90 o 
   3   5   7      210.58      202.33      6.42 o 
   4   5   7        4.40        5.87      1.48 o 
   5   5   7      183.72      186.60      5.29 o 
   6   5   7       26.72       22.83      1.80 o 
   7   5   7      213.90      225.03      7.30 o 
   8   5   7        7.67        7.82      1.81 o 
   9   5   7      118.29      105.92      7.25 o 
  10   5   7        3.11        4.24      2.44 o 
 -10   6   7       23.20       28.46      3.04 o 
  -9   6   7        1.05        0.06      1.27 o 
  -8   6   7       97.82       96.90      3.87 o 
  -7   6   7        0.92        0.76      1.26 o 
  -6   6   7       83.22       92.50      3.54 o 
  -5   6   7        1.01       -0.56      1.13 o 
  -4   6   7       46.71       46.70      2.40 o 
  -3   6   7       58.71       57.50      2.59 o 
  -2   6   7      178.19      154.77      4.70 o 
  -1   6   7       61.60       58.75      2.58 o 
   0   6   7     1714.78     1616.39     30.26 o 
   1   6   7       58.12       52.92      2.39 o 
   2   6   7      207.83      190.28      4.74 o 
   3   6   7       59.47       59.37      3.07 o 
   4   6   7       46.42       50.55      5.58 o 
   5   6   7        0.99        0.87      1.13 o 
   6   6   7       78.85       81.32      3.27 o 
   7   6   7        1.16        1.85      1.48 o 
   8   6   7       97.78       98.38      7.70 o 
   9   6   7        1.07        0.91      1.60 o 
  10   6   7       24.88       30.55      3.85 o 
 -10   7   7        4.08        4.80      2.04 o 
  -9   7   7       16.74       15.52      1.92 o 
  -8   7   7       15.89       15.10      2.35 o 
  -7   7   7      142.22      156.74      5.02 o 
  -6   7   7        9.13       12.19      1.63 o 
  -5   7   7      107.34      103.42      3.64 o 
  -4   7   7        5.86        2.90      1.21 o 
  -3   7   7       21.40       22.44      1.82 o 
  -2   7   7      162.90      155.31      4.54 o 
  -1   7   7      417.47      411.15      9.34 o 
   0   7   7     1227.11     1227.89     23.54 o 
   1   7   7      430.79      434.30      9.30 o 
   2   7   7      165.90      154.33      7.27 o 
   3   7   7       30.78       34.88      2.34 o 
   4   7   7        5.09        4.81      1.59 o 
   5   7   7       92.39       87.82      3.43 o 
   6   7   7        9.86       13.27      1.58 o 
   7   7   7      144.12      153.86      5.70 o 
   8   7   7       15.55       12.12      1.94 o 
   9   7   7       16.57       17.36      2.50 o 
  10   7   7        4.03        0.07      1.59 o 
  -9   8   7        6.10        6.91      1.72 o 
  -8   8   7       70.89       75.35      3.47 o 
  -7   8   7       34.75       38.44      2.45 o 
  -6   8   7      157.84      166.30      5.83 o 
  -5   8   7       38.12       43.73      2.40 o 
  -4   8   7      169.35      164.75      7.30 o 
  -3   8   7      246.50      261.88      8.57 o 
  -2   8   7      117.74      109.34      6.80 o 
  -1   8   7      214.33      207.83      6.93 o 
   0   8   7      131.25      123.31      4.83 o 
   1   8   7      208.86      203.63      6.60 o 
   2   8   7      115.88      107.65      7.00 o 
   3   8   7      242.60      265.36     10.53 o 
   4   8   7      159.13      163.46      9.76 o 
   5   8   7       39.43       45.49      4.03 o 
   6   8   7      155.37      164.64      5.03 o 
   7   8   7       34.09       36.06      2.35 o 
   8   8   7       74.94       78.74      6.48 o 
   9   8   7        5.90        5.97      1.85 o 
  -9   9   7       58.90       55.53      4.31 o 
  -8   9   7       13.25       17.24      2.80 o 
  -7   9   7       46.74       46.67      5.46 o 
  -6   9   7       46.39       43.59      3.61 o 
  -5   9   7      233.26      212.82      7.95 o 
  -4   9   7       67.41       69.27      4.10 o 
  -3   9   7      275.89      268.06      8.92 o 
  -2   9   7       25.34       26.85      2.50 o 
  -1   9   7      122.66      118.13      4.93 o 
   0   9   7        1.51        0.96      1.39 o 
   1   9   7      124.32      128.37      4.81 o 
   2   9   7       26.54       29.61      2.26 o 
   3   9   7      260.29      284.36     20.09 o 
   4   9   7       66.66       74.05      3.73 o 
   5   9   7      226.35      222.74     12.32 o 
   6   9   7       45.17       42.64      4.56 o 
   7   9   7       48.51       49.52      3.79 o 
   8   9   7       12.91       15.41      3.34 o 
   9   9   7       55.78       56.74      5.39 o 
  -8  10   7       28.39       27.72      6.68 o 
  -7  10   7        0.64        0.58      1.91 o 
  -6  10   7       49.73       60.40      6.68 o 
  -5  10   7       13.15       14.02      2.95 o 
  -4  10   7       31.37       39.50      3.23 o 
  -3  10   7      105.27      101.24      5.20 o 
  -2  10   7      101.88      100.02      4.81 o 
  -1  10   7       82.71       82.75      6.23 o 
   0  10   7       22.80       20.71      2.22 o 
   1  10   7       81.31       83.74      3.85 o 
   2  10   7      109.10      109.56      8.09 o 
   3  10   7      103.55       93.20      8.09 o 
   4  10   7       29.00       36.33      5.26 o 
   5  10   7       14.26       13.61      3.85 o 
   6  10   7       56.58       76.38      7.06 o 
   7  10   7        0.82       -0.67      1.75 o 
   8  10   7       26.34       24.14      3.98 o 
  -7  11   7       58.22       66.44      4.63 o 
  -6  11   7       20.80       16.33      2.68 o 
  -5  11   7       12.02       13.48      2.37 o 
  -4  11   7        8.97        8.96      2.19 o 
  -3  11   7      125.29      118.46      5.42 o 
  -2  11   7       23.98       21.97      2.56 o 
  -1  11   7       92.78      101.18      4.66 o 
   0  11   7       11.18       13.40      2.00 o 
   1  11   7       90.63       99.18      4.69 o 
   2  11   7       24.27       29.14      5.01 o 
   3  11   7      132.25      125.94      9.63 o 
   4  11   7        9.80       15.53      4.24 o 
   5  11   7        8.64       14.89      4.11 o 
   6  11   7       20.46       21.18      4.49 o 
   7  11   7       60.79       62.65      6.93 o 
  -6  12   7       25.68       29.39      3.30 o 
  -5  12   7       51.77       44.94      4.24 o 
  -4  12   7       38.33       34.11      3.40 o 
  -3  12   7       14.96       16.20      2.41 o 
  -2  12   7       50.18       50.25      4.43 o 
  -1  12   7       10.50        9.15      1.99 o 
   0  12   7      147.68      152.22     10.08 o 
   1  12   7       10.20       12.07      3.98 o 
   2  12   7       50.85       52.51      6.68 o 
   3  12   7       14.52       15.92      4.36 o 
   4  12   7       39.38       41.21      5.91 o 
   5  12   7       51.03       56.10      6.80 o 
   6  12   7       22.09       26.45      5.14 o 
  -4  13   7       14.36       15.33      2.52 o 
  -3  13   7       26.79       23.78      2.75 o 
  -2  13   7       11.71       13.58      2.70 o 
  -1  13   7       26.77       32.79      2.92 o 
   0  13   7        9.20        8.20      2.50 o 
   1  13   7       26.87       24.39      5.14 o 
   2  13   7       11.03        3.85      3.47 o 
   3  13   7       27.19       33.64      5.78 o 
   4  13   7       14.16       14.89      4.49 o 
  -2  14   7       33.11       35.37      3.30 o 
  -1  14   7       17.32       22.70      4.17 o 
   0  14   7        0.62       -0.64      3.21 o 
   1  14   7       17.12       23.62      5.39 o 
   2  14   7       32.88       35.82      6.29 o 
   0   0   8      102.71       78.98      4.75 o 
   1   0   8      238.96      241.10      5.05 o 
   2   0   8       68.12       70.31      2.76 o 
   3   0   8       58.57       60.33      2.11 o 
   4   0   8      200.61      213.07      5.52 o 
   5   0   8        9.89        6.49      1.63 o 
   6   0   8      333.90      365.17     10.58 o 
   7   0   8        0.04        0.28      1.50 o 
   8   0   8        0.28        1.10      2.05 o 
   9   0   8       28.04       35.13      7.64 o 
  10   0   8       95.31       97.97      4.95 o 
 -10   1   8        6.44        7.30      2.08 o 
  -9   1   8       23.68       23.10      2.59 o 
  -8   1   8      120.17      111.39      5.78 o 
  -7   1   8       93.61       95.28      4.40 o 
  -6   1   8      122.97      129.88      5.17 o 
  -5   1   8      145.47      156.65      4.44 o 
  -4   1   8       48.03       51.98      3.11 o 
  -3   1   8      142.65      150.92      3.53 o 
  -2   1   8      200.76      203.37      4.47 o 
  -1   1   8      411.22      388.43      7.27 o 
   0   1   8      191.09      180.27      4.74 o 
   1   1   8      400.70      383.62      7.78 o 
   2   1   8      202.55      209.21      4.50 o 
   3   1   8      130.99      136.18      3.44 o 
   4   1   8       50.10       46.33      2.86 o 
   5   1   8      144.00      150.77      4.44 o 
   6   1   8      124.89      133.73      5.22 o 
   7   1   8       89.76       82.22      4.17 o 
   8   1   8      121.14      111.33      5.04 o 
   9   1   8       29.05       28.34      3.59 o 
  10   1   8        6.09       10.77      2.13 o 
 -10   2   8       16.47       15.79      2.36 o 
  -9   2   8        0.51       -0.54      1.59 o 
  -8   2   8      150.21      161.06     10.27 o 
  -7   2   8       86.63       89.50      4.26 o 
  -6   2   8       90.05       90.71      3.31 o 
  -5   2   8      171.21      170.79      5.85 o 
  -4   2   8       12.65       13.19      2.17 o 
  -3   2   8      216.60      219.60      5.58 o 
  -2   2   8      160.91      161.93      5.54 o 
  -1   2   8      147.83      148.40      3.52 o 
   0   2   8      841.20      814.69     13.76 o 
   1   2   8      150.06      148.47      4.19 o 
   2   2   8      157.85      161.28      4.44 o 
   3   2   8      216.26      223.28      5.63 o 
   4   2   8        7.92        8.29      1.38 o 
   5   2   8      172.30      164.45      4.72 o 
   6   2   8       85.51       90.29      3.33 o 
   7   2   8       88.61       87.67      4.22 o 
   8   2   8      149.17      148.41      6.04 o 
   9   2   8        0.66       -0.37      1.93 o 
  10   2   8       18.82       21.31      3.59 o 
 -10   3   8       11.14       10.98      2.22 o 
  -9   3   8      109.37      110.80      7.70 o 
  -8   3   8        1.85        2.82      1.63 o 
  -7   3   8      105.35      104.78      3.63 o 
  -6   3   8       16.90       17.74      1.68 o 
  -5   3   8      238.75      237.88      6.00 o 
  -4   3   8      234.81      241.72      6.00 o 
  -3   3   8        9.76        8.68      1.35 o 
  -2   3   8      148.93      152.93      4.26 o 
  -1   3   8      745.51      705.06     14.22 o 
   0   3   8      173.31      177.02      4.56 o 
   1   3   8      762.97      732.50     14.30 o 
   2   3   8      150.96      153.84      4.29 o 
   3   3   8       14.99       15.27      1.52 o 
   4   3   8      238.10      236.39      7.44 o 
   5   3   8      229.41      236.30      6.08 o 
   6   3   8       17.19       21.26      1.75 o 
   7   3   8       97.49       93.96      3.56 o 
   8   3   8        1.90        3.12      1.68 o 
   9   3   8      109.49      107.65      6.93 o 
  10   3   8       11.25       16.37      2.40 o 
 -10   4   8       24.93       25.03      3.85 o 
  -9   4   8        9.48        6.68      2.70 o 
  -8   4   8      153.29      162.40      8.47 o 
  -7   4   8       10.22       12.76      2.65 o 
  -6   4   8      134.25      149.45      4.08 o 
  -5   4   8        6.69        6.60      1.22 o 
  -4   4   8      543.23      581.45     10.72 o 
  -3   4   8       73.74       74.56      3.79 o 
  -2   4   8      190.16      184.68      6.26 o 
  -1   4   8       24.55       22.99      2.18 o 
   0   4   8      885.97      855.41     20.74 o 
   1   4   8       21.99       26.19      2.27 o 
   2   4   8      212.70      201.15      6.40 o 
   3   4   8       76.24       72.81      2.77 o 
   4   4   8      556.41      579.15     12.10 o 
   5   4   8        6.75        6.72      1.41 o 
   6   4   8      123.53      138.05      4.35 o 
   7   4   8       10.71       12.88      3.71 o 
   8   4   8      157.79      135.97      9.04 o 
   9   4   8        9.28       10.27      2.82 o 
  10   4   8       27.71       33.76      4.24 o 
 -10   5   8       13.78       13.35      3.21 o 
  -9   5   8       44.50       47.04      3.73 o 
  -8   5   8       31.80       32.41      2.40 o 
  -7   5   8       72.57       64.35      3.21 o 
  -6   5   8        2.59        3.05      1.35 o 
  -5   5   8      102.08      104.01      3.85 o 
  -4   5   8      139.47      138.79      4.48 o 
  -3   5   8      905.00      873.14     17.76 o 
  -2   5   8       13.21       13.02      1.58 o 
  -1   5   8       49.07       37.91      2.25 o 
   0   5   8      173.92      171.92     10.01 o 
   1   5   8       42.98       35.29      2.59 o 
   2   5   8       15.07       13.67      2.05 o 
   3   5   8      930.94      880.08     21.38 o 
   4   5   8      138.11      138.09      5.22 o 
   5   5   8       93.62       94.49      3.84 o 
   6   5   8        2.93        2.63      1.54 o 
   7   5   8       74.49       76.63      3.86 o 
   8   5   8       31.10       28.95      2.63 o 
   9   5   8       45.55       51.22      4.75 o 
  10   5   8       13.78       10.78      3.08 o 
  -9   6   8        1.29        0.50      1.85 o 
  -8   6   8       16.05       18.68      3.89 o 
  -7   6   8       27.05       25.86      2.18 o 
  -6   6   8       10.36        9.64      1.62 o 
  -5   6   8        7.58        5.96      1.47 o 
  -4   6   8      103.48      107.23      3.90 o 
  -3   6   8       51.08       51.36      2.91 o 
  -2   6   8      423.73      432.26      9.78 o 
  -1   6   8      237.51      239.44      6.21 o 
   0   6   8      216.48      218.28      5.77 o 
   1   6   8      238.87      237.09      6.12 o 
   2   6   8      424.28      424.20     11.62 o 
   3   6   8       49.10       46.50      2.95 o 
   4   6   8      102.53      113.97      4.62 o 
   5   6   8        7.83        6.89      1.83 o 
   6   6   8       15.18       15.06      2.44 o 
   7   6   8       26.36       24.54      3.08 o 
   8   6   8       14.68       18.05      2.27 o 
   9   6   8        1.32        1.73      1.63 o 
  -9   7   8       56.42       58.02      3.29 o 
  -8   7   8        1.08        0.27      1.84 o 
  -7   7   8       21.54       21.52      2.12 o 
  -6   7   8       50.70       47.25      2.76 o 
  -5   7   8       42.74       41.74      2.51 o 
  -4   7   8        1.90       -0.70      2.40 o 
  -3   7   8      123.77      117.06      4.06 o 
  -2   7   8       80.15       81.97      3.21 o 
  -1   7   8       40.97       42.50      2.33 o 
   0   7   8       84.17       80.83      3.17 o 
   1   7   8       30.31       32.14      2.09 o 
   2   7   8       76.61       73.54      3.63 o 
   3   7   8      118.16      117.68      5.97 o 
   4   7   8        2.08        1.67      1.25 o 
   5   7   8       46.66       43.88      2.52 o 
   6   7   8       50.51       50.35      2.73 o 
   7   7   8       25.78       25.46      3.72 o 
   8   7   8        1.01        1.32      1.59 o 
   9   7   8       55.24       57.81      3.92 o 
  -8   8   8       72.77       77.10      3.72 o 
  -7   8   8        3.19        4.17      1.50 o 
  -6   8   8       61.37       65.16      3.21 o 
  -5   8   8       57.65       64.07      3.10 o 
  -4   8   8       63.94       74.48      3.28 o 
  -3   8   8      143.67      137.43      4.51 o 
  -2   8   8      158.07      159.11      4.78 o 
  -1   8   8      108.16      108.74      6.02 o 
   0   8   8      137.18      143.80      4.45 o 
   1   8   8      105.33      107.77      4.28 o 
   2   8   8      147.11      149.11     10.78 o 
   3   8   8      141.50      132.58      7.83 o 
   4   8   8       61.43       72.13      3.23 o 
   5   8   8       56.19       61.45      3.01 o 
   6   8   8       59.67       64.18      3.12 o 
   7   8   8        2.87        0.63      1.54 o 
   8   8   8       72.52       75.59      4.12 o 
  -8   9   8        1.13        3.04      1.60 o 
  -7   9   8       93.82       96.07      4.00 o 
  -6   9   8        0.47        2.22      1.42 o 
  -5   9   8       37.18       37.69      2.48 o 
  -4   9   8       54.73       58.41      3.93 o 
  -3   9   8      104.52       99.71      3.79 o 
  -2   9   8       21.81       21.91      1.92 o 
  -1   9   8      197.02      181.89      5.30 o 
   0   9   8       59.37       56.78      2.73 o 
   1   9   8      196.32      181.80      5.20 o 
   2   9   8       21.72       18.54      2.12 o 
   3   9   8      102.99       97.38      3.84 o 
   4   9   8       55.48       58.77      3.35 o 
   5   9   8       35.71       33.09      2.40 o 
   6   9   8        0.65        1.96      1.41 o 
   7   9   8       95.38       95.02      8.54 o 
   8   9   8        1.17        1.17      1.68 o 
  -7  10   8        1.19       -0.50      2.00 o 
  -6  10   8       28.92       38.01      3.58 o 
  -5  10   8       43.89       41.66      3.61 o 
  -4  10   8      119.01      118.76      5.29 o 
  -3  10   8       49.38       48.71      2.67 o 
  -2  10   8       22.73       25.30      3.15 o 
  -1  10   8       18.91       18.28      1.80 o 
   0  10   8      168.37      174.00      5.18 o 
   1  10   8       20.13       21.44      2.95 o 
   2  10   8       27.38       26.70      3.21 o 
   3  10   8       49.57       51.72      2.80 o 
   4  10   8      116.42      126.45      4.48 o 
   5  10   8       44.04       45.80      2.71 o 
   6  10   8       31.77       37.71      3.48 o 
   7  10   8        1.19       -1.80      2.44 o 
  -6  11   8        2.90        5.54      2.25 o 
  -5  11   8      143.87      145.95      6.72 o 
  -4  11   8       26.03       28.53      3.02 o 
  -3  11   8       29.76       32.17      3.05 o 
  -2  11   8       12.16       10.60      2.16 o 
  -1  11   8       28.17       34.62      2.90 o 
   0  11   8       11.51       14.69      2.19 o 
   1  11   8       26.48       28.50      3.47 o 
   2  11   8       11.71       11.79      2.50 o 
   3  11   8       33.35       36.31      3.13 o 
   4  11   8       26.01       25.93      5.01 o 
   5  11   8      144.37      148.43      6.84 o 
   6  11   8        2.99        5.10      2.25 o 
  -4  12   8       36.08       34.44      3.32 o 
  -3  12   8        8.25        5.90      2.10 o 
  -2  12   8       66.93       72.58      4.35 o 
  -1  12   8        2.55        1.84      3.02 o 
   0  12   8       12.49       16.95      3.08 o 
   1  12   8        2.90        1.07      1.75 o 
   2  12   8       64.62       76.90      8.09 o 
   3  12   8        8.69        3.47      3.59 o 
   4  12   8       37.08       36.84      5.91 o 
  -2  13   8       23.42       26.76      5.52 o 
  -1  13   8       56.12       63.64      4.04 o 
   0  13   8        8.02        7.36      2.31 o 
   1  13   8       56.24       56.49      7.32 o 
   2  13   8       24.07       23.11      5.26 o 
   0   0   9      833.42      815.97     19.83 o 
   1   0   9       17.41       19.91      1.58 o 
   2   0   9       25.61       25.90      1.70 o 
   3   0   9       50.66       48.14      1.95 o 
   4   0   9        3.50        1.67      1.45 o 
   5   0   9        0.97       -0.45      1.40 o 
   6   0   9      205.33      207.14      7.17 o 
   7   0   9        2.67        1.00      1.63 o 
   8   0   9      116.23      119.23      6.61 o 
   9   0   9       51.46       57.34      3.81 o 
  -9   1   9       48.45       49.63      5.97 o 
  -8   1   9       27.67       27.11      2.68 o 
  -7   1   9      153.24      155.97      6.17 o 
  -6   1   9       76.39       78.35      3.99 o 
  -5   1   9       90.92       90.30      4.17 o 
  -4   1   9       77.79       75.31      3.70 o 
  -3   1   9        7.49        7.72      1.63 o 
  -2   1   9       34.40       34.16      1.69 o 
  -1   1   9      269.34      259.36      5.52 o 
   0   1   9        0.49        0.32      0.76 o 
   1   1   9      282.28      268.79      5.53 o 
   2   1   9       35.20       34.20      1.69 o 
   3   1   9        6.28        5.42      1.25 o 
   4   1   9       79.03       82.07      3.08 o 
   5   1   9       85.01       83.81      4.08 o 
   6   1   9       78.96       74.39      3.95 o 
   7   1   9      162.18      160.51      6.26 o 
   8   1   9       28.08       25.42      2.68 o 
   9   1   9       45.66       44.42      3.40 o 
  -9   2   9       19.86       19.59      2.54 o 
  -8   2   9       51.71       52.40      3.54 o 
  -7   2   9       33.38       34.98      2.90 o 
  -6   2   9       24.13       26.14      2.45 o 
  -5   2   9      103.87      102.87      3.60 o 
  -4   2   9      237.91      227.20      5.87 o 
  -3   2   9       28.02       25.47      3.01 o 
  -2   2   9      113.85      113.34      3.65 o 
  -1   2   9       45.98       42.79      2.19 o 
   0   2   9      112.20      104.00      2.89 o 
   1   2   9       45.40       40.58      2.70 o 
   2   2   9      112.61      109.77      7.38 o 
   3   2   9       29.66       32.18      2.44 o 
   4   2   9      223.22      220.83      5.90 o 
   5   2   9      107.92      102.40      4.62 o 
   6   2   9       19.76       22.52      2.39 o 
   7   2   9       33.15       35.43      2.85 o 
   8   2   9       55.79       57.36      4.69 o 
   9   2   9       19.83       22.18      2.95 o 
  -9   3   9       28.45       29.45      3.15 o 
  -8   3   9        4.06        1.76      1.66 o 
  -7   3   9       39.49       38.34      3.08 o 
  -6   3   9        5.71        5.23      1.22 o 
  -5   3   9      176.94      176.97      5.22 o 
  -4   3   9        2.53        4.48      1.28 o 
  -3   3   9      389.75      390.68      8.86 o 
  -2   3   9       85.87       80.23      4.43 o 
  -1   3   9      100.43      100.81      4.35 o 
   0   3   9       50.53       39.52      2.72 o 
   1   3   9       95.24       98.75      4.31 o 
   2   3   9       84.45       82.66      3.05 o 
   3   3   9      390.38      400.50      8.96 o 
   4   3   9        2.56        2.99      1.22 o 
   5   3   9      167.17      171.60      6.26 o 
   6   3   9        5.99        6.32      1.34 o 
   7   3   9       45.83       49.20      3.26 o 
   8   3   9        3.98        3.85      1.93 o 
   9   3   9       27.88       28.60      2.81 o 
  -9   4   9        3.81        6.55      2.82 o 
  -8   4   9       60.08       68.43      5.65 o 
  -7   4   9       14.50       15.28      3.21 o 
  -6   4   9      103.10      110.79      4.86 o 
  -5   4   9       71.52       73.97      3.86 o 
  -4   4   9      406.78      401.46     11.55 o 
  -3   4   9       41.18       39.85      2.81 o 
  -2   4   9      184.56      182.47      8.86 o 
  -1   4   9      102.65      103.20      4.45 o 
   0   4   9      245.01      223.64      7.26 o 
   1   4   9       98.21      101.22      4.40 o 
   2   4   9      193.78      178.67      6.26 o 
   3   4   9       43.41       37.55      2.77 o 
   4   4   9      394.66      385.06     11.12 o 
   5   4   9       71.46       75.45      3.90 o 
   6   4   9      112.89      111.52      8.34 o 
   7   4   9       13.90       15.16      2.13 o 
   8   4   9       59.30       66.50      5.65 o 
   9   4   9        3.58        6.68      2.82 o 
  -9   5   9       35.29       43.14      4.75 o 
  -8   5   9        8.15       11.04      2.95 o 
  -7   5   9       61.50       64.57      4.04 o 
  -6   5   9       34.34       33.97      4.88 o 
  -5   5   9       83.88       86.00      4.26 o 
  -4   5   9       51.24       53.98      3.36 o 
  -3   5   9       86.05       93.61      4.43 o 
  -2   5   9       29.36       32.93      2.59 o 
  -1   5   9      277.31      271.62      8.58 o 
   0   5   9        8.71        5.83      1.68 o 
   1   5   9      297.01      299.19      8.81 o 
   2   5   9       30.58       30.99      2.59 o 
   3   5   9       82.85       84.74      4.69 o 
   4   5   9       50.09       57.58      3.36 o 
   5   5   9       88.61       94.35      4.36 o 
   6   5   9       34.48       35.63      2.86 o 
   7   5   9       66.64       70.59      3.90 o 
   8   5   9        8.34        9.24      2.95 o 
   9   5   9       32.88       39.28      4.62 o 
  -8   6   9       27.79       30.41      2.79 o 
  -7   6   9       21.57       27.17      2.32 o 
  -6   6   9       65.38       65.82      3.83 o 
  -5   6   9       22.40       20.03      2.03 o 
  -4   6   9       33.04       31.49      2.27 o 
  -3   6   9       21.05       20.45      2.01 o 
  -2   6   9       18.29       18.96      2.29 o 
  -1   6   9        6.13        7.00      1.68 o 
   0   6   9       79.77       73.26      3.72 o 
   1   6   9        6.54        5.54      1.68 o 
   2   6   9       15.52       12.09      1.91 o 
   3   6   9       20.04       18.43      2.44 o 
   4   6   9       33.84       35.75      3.66 o 
   5   6   9       21.63       20.93      2.04 o 
   6   6   9       63.34       67.38      3.81 o 
   7   6   9       21.31       25.64      2.59 o 
   8   6   9       29.88       36.67      3.04 o 
  -8   7   9        5.03        3.49      1.61 o 
  -7   7   9       12.21       10.00      1.86 o 
  -6   7   9        6.68        5.59      1.58 o 
  -5   7   9       94.30      101.47      4.10 o 
  -4   7   9       10.12        5.34      1.77 o 
  -3   7   9       47.22       46.57      2.69 o 
  -2   7   9       70.34       70.31      3.17 o 
  -1   7   9       48.91       49.52      2.61 o 
   0   7   9       63.37       57.03      3.12 o 
   1   7   9       38.03       34.68      2.72 o 
   2   7   9       65.43       70.16      3.72 o 
   3   7   9       46.81       51.08      3.17 o 
   4   7   9        9.67        6.78      1.77 o 
   5   7   9       92.34      102.68      4.32 o 
   6   7   9        6.18        8.56      3.27 o 
   7   7   9       14.09       14.48      4.04 o 
   8   7   9        4.80        4.13      1.86 o 
  -7   8   9        9.70       14.74      2.04 o 
  -6   8   9       39.13       41.66      2.76 o 
  -5   8   9        2.09        0.94      1.43 o 
  -4   8   9      186.54      180.12      5.73 o 
  -3   8   9       44.94       48.50      2.78 o 
  -2   8   9      119.92      111.65      4.13 o 
  -1   8   9        0.28        0.41      1.26 o 
   0   8   9        4.97        4.12      1.34 o 
   1   8   9        0.33       -1.40      1.40 o 
   2   8   9      114.52      108.66      4.81 o 
   3   8   9       46.36       49.47      3.21 o 
   4   8   9      186.98      187.81      5.82 o 
   5   8   9        2.10        1.91      1.44 o 
   6   8   9       42.61       48.30      3.31 o 
   7   8   9        9.44       10.15      2.05 o 
  -6   9   9        9.81       10.82      1.87 o 
  -5   9   9       33.48       32.04      2.48 o 
  -4   9   9       16.48       13.42      1.84 o 
  -3   9   9      234.84      237.29      6.83 o 
  -2   9   9       75.86       71.72      3.31 o 
  -1   9   9      115.31      113.65      4.15 o 
   0   9   9        0.03        2.78      1.68 o 
   1   9   9      108.41      100.84      4.67 o 
   2   9   9       75.47       72.05      3.90 o 
   3   9   9      237.32      252.51      8.16 o 
   4   9   9       16.53       12.68      1.82 o 
   5   9   9       36.35       40.71      2.68 o 
   6   9   9        9.79       14.02      2.21 o 
  -5  10   9       35.55       38.04      2.72 o 
  -4  10   9       63.61       67.39      3.38 o 
  -3  10   9       13.06       14.02      1.88 o 
  -2  10   9       93.20       93.62      3.77 o 
  -1  10   9       31.04       29.94      2.87 o 
   0  10   9      126.08      121.69      5.13 o 
   1  10   9       29.94       29.01      2.63 o 
   2  10   9       88.66       83.31      4.26 o 
   3  10   9       12.61       15.68      1.96 o 
   4  10   9       69.90       78.28      4.39 o 
   5  10   9       35.61       40.04      3.14 o 
  -4  11   9        4.62        6.55      1.67 o 
  -3  11   9        2.64        3.00      1.49 o 
  -2  11   9        2.77        1.71      1.41 o 
  -1  11   9       64.68       68.36      3.29 o 
   0  11   9       19.47       23.87      2.50 o 
   1  11   9       65.92       72.16      3.95 o 
   2  11   9        2.74        2.05      1.72 o 
   3  11   9        3.68        2.64      1.51 o 
   4  11   9        4.67        6.54      1.79 o 
  -1  12   9       14.25       12.64      2.82 o 
   0  12   9       52.58       56.61      3.63 o 
   1  12   9       13.81       14.09      5.26 o 
   0   0  10       48.91       43.46      2.81 o 
   1   0  10       87.58       76.81      2.98 o 
   2   0  10      199.06      206.75      4.78 o 
   3   0  10       16.04       21.43      2.22 o 
   4   0  10      283.03      276.39      8.76 o 
   5   0  10       30.64       28.91      4.62 o 
   6   0  10       34.50       33.69      2.90 o 
   7   0  10        6.16        5.31      1.86 o 
   8   0  10       56.95       55.73      4.94 o 
  -8   1  10       26.81       25.50      5.14 o 
  -7   1  10       29.08       32.24      2.90 o 
  -6   1  10        2.79        0.39      1.54 o 
  -5   1  10       56.92       54.31      5.78 o 
  -4   1  10       44.14       43.02      3.21 o 
  -3   1  10      154.04      153.98      4.69 o 
  -2   1  10       79.00       73.94      4.11 o 
  -1   1  10       15.28       14.90      1.31 o 
   0   1  10       78.48       80.10      2.66 o 
   1   1  10       11.54       13.33      1.47 o 
   2   1  10       81.74       77.19      3.08 o 
   3   1  10      158.42      166.84      5.95 o 
   4   1  10       43.45       38.42      2.86 o 
   5   1  10       59.34       61.35      6.10 o 
   6   1  10        2.26        0.98      1.59 o 
   7   1  10       30.23       33.58      4.17 o 
   8   1  10       26.48       26.45      2.81 o 
  -8   2  10       67.28       71.44      4.22 o 
  -7   2  10       17.70       22.87      2.82 o 
  -6   2  10       32.46       38.73      5.65 o 
  -5   2  10        0.10        0.27      1.50 o 
  -4   2  10       57.10       53.15      4.75 o 
  -3   2  10      100.96       97.41      3.55 o 
  -2   2  10       28.66       30.90      2.02 o 
  -1   2  10       33.32       32.34      2.59 o 
   0   2  10      363.79      317.00      9.44 o 
   1   2  10       30.95       29.85      2.76 o 
   2   2  10       22.61       23.92      1.90 o 
   3   2  10      102.87      102.15      4.54 o 
   4   2  10       58.57       52.97      2.80 o 
   5   2  10        0.04        0.26      1.54 o 
   6   2  10       36.62       32.93      2.85 o 
   7   2  10       17.97       20.67      2.50 o 
   8   2  10       64.07       70.98      4.27 o 
  -8   3  10       11.47        6.29      2.82 o 
  -7   3  10       74.29       84.34      6.55 o 
  -6   3  10       13.80       14.51      3.21 o 
  -5   3  10       34.60       32.79      2.76 o 
  -4   3  10       33.91       30.09      2.68 o 
  -3   3  10       57.10       58.28      3.45 o 
  -2   3  10       68.83       61.91      3.72 o 
  -1   3  10      387.90      384.21     22.98 o 
   0   3  10       58.72       59.74      4.43 o 
   1   3  10      375.86      395.60     11.26 o 
   2   3  10       68.29       63.65      4.75 o 
   3   3  10       51.68       55.52      3.40 o 
   4   3  10       34.65       40.72      2.99 o 
   5   3  10       37.06       40.94      3.03 o 
   6   3  10       13.30       11.68      2.95 o 
   7   3  10       75.18       82.42      6.42 o 
   8   3  10       11.46       13.22      3.34 o 
  -8   4  10       55.96       58.54      5.65 o 
  -7   4  10        9.57        7.32      2.82 o 
  -6   4  10       68.89       71.69      4.04 o 
  -5   4  10       20.34       22.60      2.45 o 
  -4   4  10      137.86      135.56      5.63 o 
  -3   4  10       74.39       75.64      3.99 o 
  -2   4  10      185.04      181.07      6.49 o 
  -1   4  10      108.48      104.03      4.72 o 
   0   4  10      346.58      356.15     10.53 o 
   1   4  10      110.35      105.46      4.67 o 
   2   4  10      177.16      165.61      6.26 o 
   3   4  10       71.90       71.20      6.80 o 
   4   4  10      140.68      147.49      8.73 o 
   5   4  10       21.81       25.36      2.63 o 
   6   4  10       74.59       76.59      4.12 o 
   7   4  10        9.32        9.11      2.95 o 
   8   4  10       55.67       59.18      5.52 o 
  -7   5  10       13.79       13.35      3.34 o 
  -6   5  10       10.72       11.05      3.34 o 
  -5   5  10      167.57      175.71      6.72 o 
  -4   5  10       28.28       28.21      4.56 o 
  -3   5  10      113.22      111.81      5.04 o 
  -2   5  10       48.99       45.12      3.13 o 
  -1   5  10       36.89       36.88      6.23 o 
   0   5  10       15.69       15.30      2.18 o 
   1   5  10       34.10       31.52      2.68 o 
   2   5  10       47.86       46.92      3.18 o 
   3   5  10      108.13      110.86      4.99 o 
   4   5  10       28.67       31.72      2.81 o 
   5   5  10      173.84      178.57      6.67 o 
   6   5  10       10.95       11.39      2.09 o 
   7   5  10       14.20       18.54      2.45 o 
  -7   6  10       22.82       22.42      2.68 o 
  -6   6  10       44.21       44.04      3.31 o 
  -5   6  10       11.22       11.34      3.34 o 
  -4   6  10       91.64       97.96      4.72 o 
  -3   6  10       26.76       31.02      6.74 o 
  -2   6  10       26.44       29.86      2.68 o 
  -1   6  10       34.37       28.98      2.63 o 
   0   6  10        1.22       -1.06      1.40 o 
   1   6  10       33.01       31.71      2.72 o 
   2   6  10       22.86       24.44      3.40 o 
   3   6  10       27.50       24.21      3.21 o 
   4   6  10       89.33       96.02      4.67 o 
   5   6  10       10.78       11.67      2.08 o 
   6   6  10       46.24       56.89      4.04 o 
   7   6  10       23.25       28.31      2.86 o 
  -6   7  10       28.86       29.46      2.57 o 
  -5   7  10        5.18        3.18      1.59 o 
  -4   7  10       19.98       17.26      2.80 o 
  -3   7  10       12.84       11.44      1.79 o 
  -2   7  10       52.85       50.11      3.40 o 
  -1   7  10       35.14       33.55      2.86 o 
   0   7  10      107.09      108.28      5.26 o 
   1   7  10       39.50       42.52      3.13 o 
   2   7  10       53.86       58.30      3.58 o 
   3   7  10       12.13       12.91      2.13 o 
   4   7  10       19.38       22.41      2.49 o 
   5   7  10        4.13        2.99      3.66 o 
   6   7  10       27.93       32.71      2.99 o 
  -5   8  10       20.26       24.39      2.33 o 
  -4   8  10        1.72        4.37      1.57 o 
  -3   8  10       30.75       28.30      2.38 o 
  -2   8  10       69.56       72.13      3.44 o 
  -1   8  10       16.02       14.48      1.90 o 
   0   8  10      239.61      238.39      8.12 o 
   1   8  10       16.16       14.66      4.62 o 
   2   8  10       76.23       76.74      4.17 o 
   3   8  10       30.78       32.02      2.86 o 
   4   8  10        0.90        0.42      1.41 o 
   5   8  10       19.43       20.41      2.95 o 
  -4   9  10        0.47        0.71      1.44 o 
  -3   9  10       11.25       10.18      2.35 o 
  -2   9  10        3.17        2.54      1.49 o 
  -1   9  10      186.14      184.14      7.07 o 
   0   9  10        2.34        2.44      2.50 o 
   1   9  10      187.44      188.82      6.99 o 
   2   9  10        2.62        2.89      1.72 o 
   3   9  10       14.44       15.32      2.70 o 
   4   9  10        0.33       -1.45      1.45 o 
  -3  10  10        1.84        0.48      1.51 o 
  -2  10  10       40.22       33.15      2.56 o 
  -1  10  10       16.06       16.81      2.36 o 
   0  10  10       66.57       73.35      4.13 o 
   1  10  10       16.73       16.59      4.88 o 
   2  10  10       39.54       40.73      3.22 o 
   3  10  10        2.01        1.91      2.45 o 
   0   0  11      347.55      371.01     15.15 o 
   1   0  11        4.57        2.79      2.59 o 
   2   0  11       10.22       16.13      2.37 o 
   3   0  11        1.48        3.13      1.68 o 
   4   0  11       67.59       66.02      9.37 o 
   5   0  11        0.27       -0.14      1.59 o 
   6   0  11       15.43       14.98      2.31 o 
   7   0  11        4.44        0.84      1.72 o 
  -7   1  11       30.92       25.21      5.65 o 
  -6   1  11       21.68       29.29      2.81 o 
  -5   1  11       42.28       41.06      3.27 o 
  -4   1  11        5.40        8.22      1.91 o 
  -3   1  11       41.67       41.04      2.99 o 
  -2   1  11       25.42       25.42      1.93 o 
  -1   1  11       76.15       73.18      5.26 o 
   0   1  11       50.89       46.62      3.09 o 
   1   1  11       68.29       64.74      2.91 o 
   2   1  11       23.63       25.14      3.02 o 
   3   1  11       47.70       45.82      3.13 o 
   4   1  11        5.46        2.60      1.67 o 
   5   1  11       42.89       46.20      3.27 o 
   6   1  11       22.51       21.69      3.40 o 
   7   1  11       31.26       30.46      2.99 o 
  -7   2  11        9.93        9.76      3.21 o 
  -6   2  11       28.08       29.53      3.98 o 
  -5   2  11       28.49       30.94      4.11 o 
  -4   2  11       99.96       95.90      6.93 o 
  -3   2  11       12.15        8.27      4.49 o 
  -2   2  11       57.01       60.28      8.73 o 
  -1   2  11        8.47        5.52      1.72 o 
   0   2  11        0.31       -1.14      1.80 o 
   1   2  11        9.43        7.66      1.82 o 
   2   2  11       54.75       60.61      3.58 o 
   3   2  11       11.57        8.62      1.85 o 
   4   2  11      106.08      119.52      7.32 o 
   5   2  11       28.83       30.17      4.11 o 
   6   2  11       27.54       26.06      2.77 o 
   7   2  11        9.96       11.55      3.34 o 
  -6   3  11       20.00       27.99      4.11 o 
  -5   3  11       54.00       56.23      5.26 o 
  -4   3  11       26.07       20.72      2.45 o 
  -3   3  11      204.11      207.93      7.44 o 
  -2   3  11       20.41       17.22      3.15 o 
  -1   3  11       68.80       64.12      3.72 o 
   0   3  11        9.44        8.04      1.86 o 
   1   3  11       67.52       68.82      3.90 o 
   2   3  11       20.45       19.96      2.45 o 
   3   3  11      204.73      217.31      8.34 o 
   4   3  11       26.07       26.00      2.63 o 
   5   3  11       55.25       57.13      5.39 o 
   6   3  11       20.29       28.89      4.24 o 
  -6   4  11       50.05       52.51      5.39 o 
  -5   4  11       65.04       63.99      6.48 o 
  -4   4  11       38.59       47.15      3.40 o 
  -3   4  11       19.28       20.00      2.45 o 
  -2   4  11      173.63      184.42      6.90 o 
  -1   4  11        9.62        7.68      2.37 o 
   0   4  11      167.01      159.58      6.26 o 
   1   4  11        8.79        6.03      1.95 o 
   2   4  11      172.16      180.09     10.08 o 
   3   4  11       20.02       23.35      2.63 o 
   4   4  11       37.66       47.80      3.59 o 
   5   4  11       63.65       59.70      3.81 o 
   6   4  11       50.50       58.28      5.52 o 
  -5   5  11       16.16       12.21      2.18 o 
  -4   5  11        8.11        7.02      2.12 o 
  -3   5  11       16.50       15.05      2.31 o 
  -2   5  11        1.65       -0.48      1.59 o 
  -1   5  11      161.21      168.83      7.19 o 
   0   5  11       42.07       41.72      7.45 o 
   1   5  11      166.88      172.40      6.67 o 
   2   5  11        1.79        1.51      1.68 o 
   3   5  11       12.57       10.10      2.04 o 
   4   5  11        7.57        6.88      3.34 o 
   5   5  11       18.49       17.07      2.40 o 
  -5   6  11        0.85        0.42      2.70 o 
  -4   6  11        4.90        2.38      1.77 o 
  -3   6  11        2.13        2.96      1.77 o 
  -2   6  11        1.43       -0.51      1.63 o 
  -1   6  11       49.40       45.02      3.40 o 
   0   6  11      148.01      171.20      6.72 o 
   1   6  11       50.40       55.15      3.58 o 
   2   6  11        2.26        3.12      1.77 o 
   3   6  11        1.94        4.99      1.86 o 
   4   6  11        3.55        2.41      1.77 o 
   5   6  11        1.05        2.49      1.86 o 
  -4   7  11        1.98        1.86      1.82 o 
  -3   7  11        2.88        4.69      1.91 o 
  -2   7  11       20.34       21.26      2.54 o 
  -1   7  11       31.83       28.31      2.81 o 
   0   7  11       43.07       48.28      3.45 o 
   1   7  11       31.45       31.34      5.39 o 
   2   7  11       19.57       22.77      2.63 o 
   3   7  11        3.10        1.59      1.77 o 
   4   7  11        2.20        1.60      1.82 o 
  -3   8  11        6.77        6.60      2.08 o 
  -2   8  11       20.32       24.11      5.07 o 
  -1   8  11        2.59        2.50      1.82 o 
   0   8  11       35.57       33.17      3.92 o 
   1   8  11        2.54        1.18      1.75 o 
   2   8  11       19.88       20.88      5.52 o 
   3   8  11        6.72        6.25      2.08 o 
   2   0  12       47.17       59.31      5.26 o 
   3   0  12        0.85        0.01      1.86 o 
   4   0  12       99.17      108.49      5.17 o 
   5   0  12        1.01       -0.08      1.68 o 
  -5   1  12       19.59       22.98      3.85 o 
  -4   1  12        2.67        7.06      2.82 o 
  -3   1  12       51.22       42.24      4.62 o 
  -2   1  12       12.63       12.58      2.95 o 
  -1   1  12       52.15       48.53      4.75 o 
   0   1  12        8.81        5.01      2.57 o 
   1   1  12       58.52       47.37      4.62 o 
   2   1  12       12.97       16.30      3.21 o 
   3   1  12       51.07       51.35      4.88 o 
   4   1  12        2.58        5.39      2.82 o 
   5   1  12       20.66       16.18      3.47 o 
  -4   2  12       11.13       14.51      3.21 o 
  -3   2  12        1.04       -0.13      2.31 o 
  -2   2  12       56.61       54.05      5.26 o 
  -1   2  12       18.56       16.12      2.27 o 
   0   2  12       53.08       66.14      4.43 o 
   1   2  12       18.61       17.34      2.31 o 
   2   2  12       63.70       55.13      3.54 o 
   3   2  12        0.95       -0.64      2.31 o 
   4   2  12       11.36       15.66      3.34 o 
  -4   3  12       40.73       35.18      4.49 o 
  -3   3  12       31.90       28.37      4.11 o 
  -2   3  12       20.74       17.29      3.85 o 
  -1   3  12      110.20      115.86      5.36 o 
   0   3  12        1.62        3.55      3.27 o 
   1   3  12      114.40      122.58      6.61 o 
   2   3  12       20.10       22.32      3.08 o 
   3   3  12       32.82       32.70      4.17 o 
   4   3  12       40.71       41.08      4.75 o 
  -3   4  12        1.71        5.58      2.00 o 
  -2   4  12      113.93      115.60      5.40 o 
  -1   4  12       13.67       12.31      2.37 o 
   0   4  12       62.66       63.11      3.99 o 
   1   4  12       12.99       12.99      2.31 o 
   2   4  12      112.02      116.24      5.49 o 
   3   4  12        1.83        1.48      1.82 o 
  -3   5  12       42.90       41.78      3.40 o 
  -2   5  12        0.64       -0.93      1.86 o 
  -1   5  12       49.54       53.91      3.72 o 
   0   5  12        4.93        2.55      1.81 o 
   1   5  12       45.55       49.81      3.68 o 
   2   5  12        0.70        2.19      1.75 o 
   3   5  12       43.58       48.58      8.99 o 
  -1   6  12       14.35       11.53      2.31 o 
   0   6  12       29.73       30.37      3.00 o 
   1   6  12       13.89       17.97      2.54 o 
                                                 
